# Supplementary material for: Regulation of alternative splicing by the circadian clock and food related cues
Source: Genome Biol. 2012 Jun 21;13(6):R54. doi: 10.1186/gb-2012-13-6-r54 (PMC3446320; doi:10.1186/gb-2012-13-6-r54)
Supplement: Additional file 2 — Table S1. Information regarding the positive probesets identified by the FIRMA analysis, compiled using the exonmap and xmapcore bioconductor packages [1-3]. probeset refers to the exon-probeset of interest. Fields: sotaCluster refers to the self-organizing tree algorithm (sota) cluster the probeset is part of (Figure 1b); adj.P.Val.Limma refers to the multiple-testing corrected P-value associated with the one-way ANOVA for an effect of time executed in limma [68,81] (see Materials and methods); ensExonID refers to the Ensembl [82] identifier for the exon within which the probeset is located; probeLoc refers to the mm9 genomic co-ordinates for the probeset of interest; exonSequence refers to the sequence of the exon identified by ensExonID; divisableBy3 indicates whether the exon's length is a multiple of three or not; ensGeneID refers to the Ensembl [82] identifier for the gene within which the exon identified by ensExonID is located; geneLoc refers to the mm9 genomic co-ordinates for the gene of interest; validation refers to validation status of the exon of interest (nd, not determined); description refers to official long name of the gene of interest. [file gb-2012-13-6-r54-S2.XLS]

## Sheet: mcglincyTableS1.csv
probeset	sotaCluster	adj.P.Val.Limma	ensExonID	probeLoc	exonSequence	divisableBy3	ensGeneID	geneLoc	geneID	validation	description
4528685	3	0.041464	ENSMUSE00000235809	chr5:76655958-76656252	ATTTTCTCAAGGTCAGCAACTTGTGACCAAATTAGTGACTGCTCCTGTAGCTTGTGGGGCCGTCATGGTACCAAGTACCATGCTTATGGGTCAGGTGGTGACTGCCTATCCTACCTTCGCCACACAACAGCAGCAGGCACAGACATTATCGGTAACACAACAGCAGCAGCAGCAGCAGCAGCAGCCACCACAGCAACAGCAACAACAACAGCAGAGTTCCCAGGAACAGCAGCTTCCTTCAGTTCAGCAGCCAGCTCAGGCCCAGCTGGGCCAGCCACCACAGCAGTTCTTACAG	F	ENSMUSG00000029238	chr5:76639992-76733817	Clock	T	circadian locomoter output cycles kaput Gene [Source:MGI Symbol;Acc:MGI:99698]
4637614	3	0.0237924	ENSMUSE00000275425	chr5:113398188-113398289	ATAAAAGAATATGAGAAGCTGGACAACGAAGAGGATAGGCTACGCCGGAGCCGGCAGATGTACGACGCCTACATCATGAGGGAGCTCCTATCCAGCACACAC	T	ENSMUSG00000042249	chr5:113339498-113444534	Adrbk2	T	adrenergic receptor kinase, beta 2 Gene [Source:MGI Symbol;Acc:MGI:87941]
4728092	3	0.0305801	ENSMUSE00000159672	chr1:182126004-182126092	AGAAGCGGAGAGTGTGCGGAGCGCTCGCAGCGGGGCGAGCGCGCGGAGGCGTTGCGTTGCGGACGGAGGAGCTACCTTCCTGCAGCCCG	F	ENSMUSG00000026489	chr1:182096746-182126092	Cabc1	T	chaperone, ABC1 activity of bc1 complex like (S. pombe) Gene [Source:MGI Symbol;Acc:MGI:1914676]
4794677	1	0.02407	ENSMUSE00000148616	chr19:42671988-42672099	GTGGTTGTGAACCCCACAAACGATGTTGCAGAGTCCGATTTCTCCAATAACATGATACGGTGCCGCTGCAAGTATGATGGACAGCGAGTCTGGTTGCACAACTGCCACACAG	F	ENSMUSG00000025185	chr19:42668478-42687238	Loxl4	T	lysyl oxidase-like 4 Gene [Source:MGI Symbol;Acc:MGI:1914823]
4818705	2	0.0228223	ENSMUSE00000210863	chr8:26929018-26929116	ATAATATTTTATAAAAATGGTGTCAATCAGGGTGTGGCTTACAGAGATATTTTTGAAGGAGTTTACTTCCCAGCCATCTCACTGTACAAGAGCTGCACG	T	ENSMUSG00000031575	chr8:26926699-26958166	Ash2l	T	ash2 (absent, small, or homeotic)-like (Drosophila) Gene [Source:MGI (curated);Acc:Ash2l-002]
4930848	2	0.0483253	ENSMUSE00000389555	chr4:15844507-15845546	GTCACCAAGGAGGAGTGGGATATAATCGAAGGGCTCATCAGGAAGACAAAAGGCTCCTAAGATGACCACAACTTCATCTGTGAAACACTAAAGTTAGGGACTAGAGTGCTACAGATGGACCGTGGTCTTCCACTTGTCTTGGGGGTTAATAAATTGTTTGCTTGATGATTTCTGTAGTTCTGAGGATCAAACCCAGAGTGTCTGCTCTGCTCATTTTCTATCTCTGAGTTGCACCTCAGCCCTAAAAAATGGTCGATGTTTGCCACGTGCAAACAGTGTGCCAGGTCAGGGGTGGCCACTCTGTATTGAAGGGTAAATTGGACAGGATATCTTTTCTTTAAAACACGTGAAAAACAAAAAGGGGCAAAGATTTTTTTTTTTCTTTTTCAAATTATTCTT…	F	ENSMUSG00000028223	chr4:15,844,387-15,872,654	Decr1	T	2,4-dienoyl CoA reductase 1, mitochondrial
5002381	3	0.0239186	ENSMUSE00000837789	chr14:51571714-51571738	GCATGAGCACAGTCCCAGAAGTTATCGTCGCAAGGCACTGTGGGCTCCGTGTCTTTGGTTTCTCACTCATTACGAACAAGGTTGTCATGGATTATGAGAACTTGGAGAAGGCCAATCACATGGAAGTTCTGGATGCCGGGAAAGCAGCTGCACAGACATTGGAAAGGTTTGTCTCCATTCTTATGGAGAGCATTCCACTCCCGGATCGTGGCAGCTGACCTGCAATGGAGTGCTCCGCTGCTCCCCTGGTGGGGTCCAAGTAGCTCTCTACTCTGTTTCCTTGATGAAGTCACTAGTCTCTGTTCTTAGATCCTAGCAGAAAGGAAAGAGGAGCTTACCCTTCACTTTCCAGATGTTGTTCTACTGTTCTAATGCCCAGTCTTCTTGCTTAGTTGCCTT…	F	ENSMUSG00000021871	chr14:51,564,200-51,573,087	Pnp	T	purine-nucleoside phosphorylase
5032787	3	0.0388368	ENSMUSE00000713331	chr11:90251564-90252231	TCTTGTCAGGGCAGCGGCACATGGACTGCCTGATGCGCTGAGCCCGGCGCTGCGGGGCCGCGGAGCGCGGGGAGCAGCGGCCGCGGCGGGGAGGGGGGTGGGGCGGGACGGCACAGCCTCCGGTGCTCGCGCGAGGGGCCGGGGCCCGCGCTTTGCCTTCTGCTCATCTGCAGCCGTCTACGTTTTCAAAATTTCTCTCTTTCCTTTTTCCCCCCACCTCCTTGCAATTTTGAACATTTTGCAAGACTGAGTGTTGGAGGCAGGTGAGAAAGCATCCTGCACTGGGTCGGAGGAGTCCGCGGCGCTAGATGCGCCTTCCCTGGACTGTCGGCACTGAGAACACGAAAGTTTTTTTGTTTTTGTTTTTGTTTTTTTTTGATATTTGTATGCTGATGTATT…	F	ENSMUSG00000003949	chr11:90197849-90252231	Hlf	T	hepatic leukemia factor Gene [Source:MGI (curated);Acc:Hlf-001]
5096419	1	0.013857	ENSMUSE00000266431	chr9:43883449-43884305	CCCATGAGGCTCCCAGTACCCACTGAGTACCACCCTGAAGGATGTCCCAGCTCTCCTCCACCCTGAAGCGCTATACAGAATCGTCCCGCTACACAGATGCCCCCTATGCCAAACCGGGCTATGGCACCTACACCCCTTCTTCCTATGGGGCCAACCTGGCCGCCTCCTTCCTGGAGAAGGAAAAACTTGGTTTCAAGCCGGTCTCCCCCACCAGCTTCCTCCCACGGCCCCGCACCTACGGCCCCTCCTCCATTCTGGACTGTGACAGGGGCCGCCCCCTGCTGAGATCTGACATCATTGGGAGTAGTAAGCGGTCAGAGAGCCAGACCCGTGGCAATGAAAGGCCCTCGGGCAGTGGACTCAACGGAGGCAGTGGATTTTCTTATGGAGTTTCCAGCA…	F	ENSMUSG00000032010	chr9:43875104-43903708	Usp2	T	ubiquitin specific peptidase 2 Gene [Source:MGI Symbol;Acc:MGI:1858178]
5113798	4	0.0407008	ENSMUSE00000467624	chr11:98633107-98633448	GTGGTGTTATCACCTACATTGGCTCTAGTGGCTCCTCCCCGAGCCGGACCAGCCCGGAGTCCCTCTACAGTGACAGCTCCAATGGCAGCTTCCAGTCCCTGACTCAAGGTTGTCCCACATACTTCCCACCATCACCTACTGGCTCCCTCACCCAGGACCCTGCCCGCTCTTTTGGCAGTGCGCCACCCAGTCTCAGTGATGATAGCTCCCCTTCTTCTGCATCATCGTCATCCTCTTCATCCTCCTCCTCCTTCTATAACGGGAGCCCCCCAGGAAGTCTACAAGTGGCCATGGAAGACAGCAGCCGAGTGTCCCCCAGCAAGGGCACAAGCAACATTACCA	T	ENSMUSG00000020889	chr11:98629247-98636553	Nr1d1	T	nuclear receptor subfamily 1, group D, member 1 Gene [Source:MGI (curated);Acc:Nr1d1-001]
5137802	4	0.0366989	ENSMUSE00000291159	chr5:118440812-118440948	GTGTTGACCCGCAGAACAGGAATCCCCATCAGCATGTCTCTGCTCTACCTGACCGTCGCCCGGCAGCTGGGGGTTCCCCTGGAGCCTGTCAACTTCCCAAGCCACTTCCTGCTGCGGTGGTGCCAAGGTGCAGAAGG	F	ENSMUSG00000032898	chr5:118426801-118460199	Fbxo21	T	F-box protein 21 Gene [Source:MGI Symbol;Acc:MGI:1924223]
5286207	3	0.0366344	ENSMUSE00000493428	chr10:79785469-79785593	ACCGTTGGATATCAGCGGCCAAGGCTACAACAACTGGATCTTCATGTCCACTCACTACTGGGATGAGGACCCGCAGGGCCTGTGGACCCTGGGCCTGGAGAATAAGGGCTACTATTTTAACACAG	F	ENSMUSG00000020131	chr10:79784032-79792198	Pcsk4	T	proprotein convertase subtilisin/kexin type 4 Gene [Source:MGI (curated);Acc:Pcsk4-001]
5612212	1	0.0467394	ENSMUSE00000549674	chr1:39368686-39368806	GCGGATGTCATGGATCAGAACTTGTTAAATTTCCTTCCAGAGCAAGAACATTCCGAAGTTTATAAAATCCTTTCTTCCCATATGCTTGTGACGGATTCCCCCTCCCCAGAATTCCTAAAAT	F	ENSMUSG00000026077	chr1:39251049-39419031	Npas2	T	neuronal PAS domain protein 2 Gene [Source:MGI Symbol;Acc:MGI:109232]
4329889	1	0.0325389	ENSMUSE00000746927	chr14:19071510-19071534	GGGTAGGAGCGGGAGAGTCGAGGAGAGGAGGAGCGGGCGGCCTGAGGAGGAGGAGCGGGCGGAGTCACCGCACCGCCGGCGGCGGCGGAGGAGGGGGGTGTGCGCGGATCACATGGTCGAGGAGCCCTCCAGGTCAGCTGCCGTGCCCGCTGCCGAGCCCTGCCACAGGAAACTGCTGTGCCGCGCTTGTGCCGTGCGGCCCCCAGGAGCCGCCCGCACCCGGTGCTCATGATGTGGGCCCGCGAGCGCCACCGCCTGCAGTCCCGGGCGGCGCGGTGAGGGCCGCACCCTGTCCAGCGCCATGGAGCTGAACGCAG	F	ENSMUSG00000021775	chr14:19,036,632-19,071,506	Nr1d2	nd	nuclear receptor subfamily 1, group D, member 2
4355082	1	0.0414069	ENSMUSE00000459805	chr1:55109614-55109834	AGAGGGCTCCCGGATTGGCTGAGAGGCGCAGGAGCCGTCCCTCCAGGCCGGCCTGAGGGCGGCGCCTCGTTCCGGGTGCCCGCGTTGGCTACCGGCTTCACAAAGATGATCATGGCAGCTCGGACCAGTCAGAGGGCCCTGGCGAGGGTGGCATCGGGGTGCCATCCGAAGTCGACCACCGTGACGGAAGCCCCGGCGCGGGGGTCTGCGCGCGACGTCAG	F	ENSMUSG00000025981	chr1:55109614-55129545	Coq10b	nd	coenzyme Q10 homolog B (S. cerevisiae) Gene [Source:MGI Symbol;Acc:MGI:1915126]
4403693	1	0.00731861	ENSMUSE00000383309	chr7:117265570-117266439	ACGGTCGCGGGAAGCCGCGGAACCCGAACTTGCGGACGAACTTGCGGAGCCTTTCGCCAGCACTGGACCGGCCAGTCTCCGCTGGACATCCCGCGCCGCAGCCGTCGCCGTCGCCCCGTCGTGAGCTTGACGGGCCTCGGAGTTGCCGCCGCGCAGGCCCGCTGCAGCCTCAGCCCGGCGCGCCCGATCGCACGTGGCGGACCCGCCCCCTGTGCCAGCCGCGACCTGGACGCCGCCGGCCTCTGCTCGCCGGTCCTGTGTTCTCCCGTGCTCCGCCGTGACTGCAGCCGGGAAATGAGCTTCCTGAGCCGACAGCAGCCGCCGCCCACCCGCCGCGTAGGAGCCGCTTACAGTCTGCGGCAGAAGCTCATCTTCTCGCCGGGCAGCGACTGTGAGGAA…	T	ENSMUSG00000031016	chr7:117265570-117286798	Wee1	nd	WEE 1 homolog (S. pombe) Gene [Source:MGI Symbol;Acc:MGI:103075]
4407201	4	0.0491497	ENSMUSE00000141430	chr18:34791582-34791606	AATATAAGACTGCTACGGACAGAGCTCCAGAAACTAGGACAGTCTCTGCAGTCAGCAGAAAGAGCCTGTTGCCACAGCACCGGAGCAGGAAAACTTCGTCAAGCATTAACCAACTGTGATGACATCTTAATCAAGCAG	T	ENSMUSG00000003779	chr18:34,784,649-34,792,931	Kif20a	nd	kinesin family member 20A
4558753	4	0.0411967	ENSMUSE00000630566	chr1:24215898-24215954	TGCCCCAATTCCTGCCCACCAGGTCGCTCTGGATATCCAGGCCTACCAGGCATGAGG	T	ENSMUSG00000026147	chr1:24184544-24259523	Col9a1	nd	collagen, type IX, alpha 1 Gene [Source:MGI (curated);Acc:Col9a1-001]
4614248	3	0.028234	ENSMUSE00000158179	chr1:123216174-123216549	GATTTCTGGTAGGTCCCACGTTCAGACAAGATGTACCATTGAAACATTGGTCTGCTTCACTTCACAGTTCACCTTTTCCACTGGGAAGCCACATTTTGTTTTACGGCTTAGGCCTACTGAACTTATGAAACCATGGCGGAAGGAGAGACGGAGTCACCTCGGCCTAAAAAGTGTGGCCCATACATTTCCTCTGTCACCAGCCAGAGTGTGAACGTGGTGATCCGCGGGGTGGTACTCTTCTTCATTGGAGTGTTCCTGGCATTAGTGTTGAACTTGCTTCAGATTCAGAGAAACGTGACACTTTTTCCACCAGATGTGATCACGAGCATCTTTTCATCTGCCTGGTGGGTACCACCATGCTGCGGCACAGCCTCAG	F	ENSMUSG00000003721	chr1:123200934-123229157	Insig2	nd	insulin induced gene 2 Gene [Source:MGI Symbol;Acc:MGI:1920249]
4619918	2	0.0465145	ENSMUSE00000499538	chr10:5633694-5634228	GTGGCCCACGCGCTGCTGAGCCCTCTGCGTGCGCGGGGAGCCAGTCTGTAACTCGCCGGCTGCCACTTACCATGACCATGACCCTTCACACCAAAGCCTCGGGAATGGCCTTGCTGCACCAGATCCAAGGGAACGAGCTGGAGCCCCTCAACCGCCCGCAGCTCAAGATGCCCATGGAGAGGGCCCTGGGCGAGGTATACGTGGACAACAGCAAGCCCACTGTGTTCAACTACCCCGAGGGCGCCGCCTACGAGTTCAACGCCGCCGCCGCCGCCGCCGCCGCCGCCTCGGCGCCGGTCTACGGCCAGTCGGGCATCGCCTACGGCCCCGGGTCGGAGGCGGCCGCCTTCAGTGCCAACAGCCTGGGGGCTTTCCCCCAGCTCAACAGCGTGTCGCCTA…	F	ENSMUSG00000019768	chr10:5340927-5734552	Esr1	nd	estrogen receptor 1 (alpha) Gene [Source:MGI (curated);Acc:Esr1-001]
4641594	2	0.0433343	ENSMUSE00000364028	chr3:94176708-94176853	GACGGGCCAGGTGCTCCCTCCCTCTTCCCTCCTCCCTCCCTTGGGCCCTGCTCCCTGCCCTCCTGGGCAGCCAGGGCAGCAAGGACGGCACCAAGGGAGCTACCCCATGGACAGGGCCCCACAGAGACACCACCGGACATCTCGGG	F	ENSMUSG00000028150	chr3:94176708-94202510	Rorc	nd	RAR-related orphan receptor gamma Gene [Source:MGI (curated);Acc:Rorc-001]
4664191	3	0.00512927	ENSMUSE00000415049	chr13:53062581-53064390	ATAACCCATGAAAGGCTCCTGACAGATTTACCCTGTGCCGGACAACAGAAGGACCCATTGATGGATGAGAGGCTGAAGTCCTTAAGACCTGAAAGAAGACTGGGGAAGTGATTTGTCTCCTCCATCCGGTCTGTAGGACGAGGAGGTCCTTTCTGATGCAGCTGAGAAAAATGCAGACCATCAAAAAGGAGCCCGCACCCCTAGATCCTACCAGCAGCTCAGACAAGATGCTGCTGCTGAACTCTGCCTTAGCTGAGGTGGCCGAGGACCTAGCCTCAGGTGAAGATTTGCTCCTGAACGAAGGGAGCATGGGGAAAAACAAATCCTCGGCGTGTCGGAGAAAACGGGAATTCATTCCGGACGAGAAGAAAGACGCCATGTATTGGGAGAAACGGCGGA…	F	ENSMUSG00000056749	chr13:53062581-53076408	Nfil3	nd	nuclear factor, interleukin 3, regulated Gene [Source:MGI (curated);Acc:Nfil3-001]
4775958	3	0.0433133	ENSMUSE00000655304	chr11:20730977-20731025	TCGCTGCAGGAACATGGCGGGGTCGGTGGCCGACAGCGACGCCGTGGTG	F	ENSMUSG00000042363	chr11:20723585-20731025	1110067D22Rik	nd	RIKEN cDNA 1110067D22 gene Gene [Source:MGI Symbol;Acc:MGI:1916114]
4787314	4	0.0459364	ENSMUSE00000128874	chr15:89203854-89204033	GGACACCCTGGCTCCGCGTGCACCTAGACGGCCCTGCGCTCAGCAGTCAGCAGCGACGCACTCTCCAGGGGGCGCTCGTGCTATCAGATCGAGCACCCTTCAAGGTCCCTTCACCCTTCGCTGAACTTGTCCTCCCACCGACCATCGCACAGCCCTAAGTCTCGAACCCAGCTCAGCCAG	T	ENSMUSG00000022615	chr15:89202362-89207470	Tymp	nd	thymidine phosphorylase Gene [Source:MGI Symbol;Acc:MGI:1920212]
4802895	1	0.00456064	ENSMUSE00000383309	chr7:117265570-117266439	ACGGTCGCGGGAAGCCGCGGAACCCGAACTTGCGGACGAACTTGCGGAGCCTTTCGCCAGCACTGGACCGGCCAGTCTCCGCTGGACATCCCGCGCCGCAGCCGTCGCCGTCGCCCCGTCGTGAGCTTGACGGGCCTCGGAGTTGCCGCCGCGCAGGCCCGCTGCAGCCTCAGCCCGGCGCGCCCGATCGCACGTGGCGGACCCGCCCCCTGTGCCAGCCGCGACCTGGACGCCGCCGGCCTCTGCTCGCCGGTCCTGTGTTCTCCCGTGCTCCGCCGTGACTGCAGCCGGGAAATGAGCTTCCTGAGCCGACAGCAGCCGCCGCCCACCCGCCGCGTAGGAGCCGCTTACAGTCTGCGGCAGAAGCTCATCTTCTCGCCGGGCAGCGACTGTGAGGAA…	T	ENSMUSG00000031016	chr7:117265570-117286798	Wee1	nd	WEE 1 homolog (S. pombe) Gene [Source:MGI Symbol;Acc:MGI:103075]
4829751	2	0.0413502	ENSMUSE00000238093	chr4:40173630-40173752	GTTTCAAAAGGGCTGAAAGCAAGGCTGATGAGGATGATGGAGCGGAGGCGTCCAGCATCCAGATTTTCATTCAGGAAGAGCCAGAGTGTCAGAATCTCAGTCAGAATCCCGGGCCTCCTTCAG	T	ENSMUSG00000001134	chrX:20529052-20539143	Uxt	nd	ubiquitously expressed transcript Gene [Source:MGI (curated);Acc:Uxt-001]
4833184	4	0.0212258	ENSMUSE00000673278	chr11:98629247-98629733	ACCGCTCGGGAATGGAGAATTCCGCTTCGGTGGAGCAGCTCCAGGAGACGCTGCTGCGGGCTCTTCGGGCTCTGGTGCTGAAGAACCGGCCCTCGGAGACTTCCCGCTTCACCAAGCTGCTGCTCAAGCTGCCGGACCTGCGGACCCTGAACAACATGCATTCCGAGAAGCTGCTGTCCTTCCGGGTGGACGCCCAGTGACCCGCCCGGCCGGCCTTCTGCCGCTGCCCCCTTGTACAGAATCGAACTCTGCACTTCTCTCTCCTTTACGAGACGAAAAGGAAAAGCAAACCAGAATCTTATTTATATTGTTATAAAATATTCCAAGATGAGCCTCTGGCCCCCTGAGCCTTCTTGTAAATAACTCTTCCCCCACCCCCACCGCCATGCTCCCATCCTC…	F	ENSMUSG00000020889	chr11:98629247-98636553	Nr1d1	nd	nuclear receptor subfamily 1, group D, member 1 Gene [Source:MGI (curated);Acc:Nr1d1-001]
4837558	2	0.00458343	ENSMUSE00000333812	chr12:33505340-33505491	TGACTTAAGCAACGGAGCGCAGCGAAGCCCATTTTTCTCCTTGCTCGCAGCCGCGCCGGGCAGCTCGTGGCGCGGCGTCTCCGCTCCGGCCCGAGATGAATGCTGCGGCAGAAGCCGAGTTCAACATCCTGCTGGCCACCGACTCGTACAAG	F	ENSMUSG00000020572	chr12:33505340-33536472	Nampt	nd	nicotinamide phosphoribosyltransferase Gene [Source:MGI Symbol;Acc:MGI:1929865]
4844557	4	0.0405845	ENSMUSE00000103977	chr11:53519459-53519486	ACCATCATTGAATGTCTAAAGTATATTTGTACTGGAGATTTCCCTCCTGGAACCAAAGGAAATACATTTGTTCATGATCCCAAG	T	ENSMUSG00000020380	chr11:53463096-53520799	Rad50	nd	RAD50 homolog (S. cerevisiae) Gene [Source:MGI (curated);Acc:Rad50-001]
4939950	1	0.041464	ENSMUSE00000704191	chr18:33623032-33623088	ACATTTGTGTTTCAGGTGTAGAAAGCAGAGAGTGAACAGGGAGCGGGGCTTTTGTCT	T	ENSMUSG00000042834	chr18:33596676-33623088	D0H4S114	nd	DNA segment, human D4S114 Gene [Source:MGI Symbol;Acc:MGI:99444]
4980524	2	0.0269504	ENSMUSE00000352879	chr7:148620055-148620228	GTGGCACAAGACTTGAAATTGCTTTGAAGGTGAGGACATCCCCTCCCCCACCGCCAGCCACCACCACCAGCCACCTACATCGTCCTCATCAGCCCCTCCCCATCAGTGCCTCCACCAACATCACCCGGCCTGACTCCTGCTTCACTTGGTGTAAATGGCTGATAAGCAGATCAG	T	ENSMUSG00000019082	chr7:148615643-148623791	Slc25a22	nd	solute carrier family 25 (mitochondrial carrier, glutamate), member 22 Gene [Source:MGI (curated);Acc:Slc25a22-001]
4993637	3	0.048149	ENSMUSE00000380521	chr1:89991696-89992553	ATGGCTCCTGCAGACTTTCCAGCCTCCCTTCCTCTCTGTGTGTGCCTGCTGCTGGCCTCTGGCTTGGCCCAGGCAGGCAGGCTGCTGGTGGTGCCCATGGATGGGAGCCACTGGTTTACGATGCAGACGGTTGTGGAGAAACTCCTTCACAAAGGCCATGAGGTCGTAGTGGTTGTTCCGGAGGTGAGTTGGCAGCTGACGAAACCATTGAATTTTGTAGTGAAAACATATGCAGTTTCTCATACGCAGGAGGATTTAAACCGGGAGTTCAAGATTTTTATTGATGCACAATGGAAAAGTCAGCAGGAGGGAGGAATACTTCCTCTGCTTGATTCTCCAGCCAAAGGTTTCTTCGAATTACTGTTTTCACACTGTAGGAGTTTGTTTAACGACAAGAAG…	T	ENSMUSG00000054545	chr1:89952057-90115579	Ugt1a1	nd	UDP glycosyltransferase 1 family, polypeptide A10 Gene [Source:MGI (curated);Acc:Ugt1a10-001]
5003524	3	0.0416229	ENSMUSE00000363935	chr17:28423206-28423412	GCAGTCCATCTGCGCTCAGACCCAGATGGTGGCAGAGCTATGACCAGGCCTGCAGGCGCCACGCCAAGTGGGGGTCAGTCATGGAACAGCCACAGGAGGAGACCCCTGAGGCCCGGGAAGAGGAGAAAGAGGAAGTGGCCATGGGTGACGGAGCCCCGGAGCTCAATGGGGGACCAGAACACACGCTTCCTTCCAGCAGCTGTGCAG	T	ENSMUSG00000002250	chr17:28369699-28438410	Ppard	nd	peroxisome proliferator activator receptor delta Gene [Source:MGI (curated);Acc:Ppard-001]
5008257	2	0.0466427	ENSMUSE00000636292	chr7:27092211-27092416	TGTCTGTCTATCACCCCACTGCCACCATGCTGACCTCAGGACTCCTCCTGGTGGCTGCAGTGGCCTTCCTCAGCGTCCTGGTTTTGATGTCTGTCTGGAAGCAGAGAAAGCTCTCAGGAAAGCTGCCTCCAGGACCCACCCCACTGCCCTTCGTTGGGAACTTCCTTCAGCTGAACACAGAGCAAATGTACAACTCTCTCATGAAG	F	ENSMUSG00000074254	chr7:27092211-27100107	Cyp2a4	nd	cytochrome P450, family 2, subfamily a, polypeptide 4 Gene [Source:MGI Symbol;Acc:MGI:88596]
5047243	3	0.0357739	ENSMUSE00000476671	chr5:76733393-76733573	GGGGAGGAGCGCGGCGGTAGCGGTGAATTTTGAGGGGTGGGTCGGGGGCGCGCACTCGCCGCCCCTGGTGCTGCCGGCTCCCGGAGCCGTGGCGTGTCCCGGCTGTCGCCGCTCGGCTGTCGCGAGCCGCCGCGGGCAGAGTCCCGGGCGGGGGAGGGAGGAAGCCGGAGCCTCAGGCACG	F	ENSMUSG00000029238	chr5:76639992-76733817	Clock	nd	circadian locomoter output cycles kaput Gene [Source:MGI Symbol;Acc:MGI:99698]
5131139	1	0.0370918	ENSMUSE00000383309	chr7:117265570-117266439	ACGGTCGCGGGAAGCCGCGGAACCCGAACTTGCGGACGAACTTGCGGAGCCTTTCGCCAGCACTGGACCGGCCAGTCTCCGCTGGACATCCCGCGCCGCAGCCGTCGCCGTCGCCCCGTCGTGAGCTTGACGGGCCTCGGAGTTGCCGCCGCGCAGGCCCGCTGCAGCCTCAGCCCGGCGCGCCCGATCGCACGTGGCGGACCCGCCCCCTGTGCCAGCCGCGACCTGGACGCCGCCGGCCTCTGCTCGCCGGTCCTGTGTTCTCCCGTGCTCCGCCGTGACTGCAGCCGGGAAATGAGCTTCCTGAGCCGACAGCAGCCGCCGCCCACCCGCCGCGTAGGAGCCGCTTACAGTCTGCGGCAGAAGCTCATCTTCTCGCCGGGCAGCGACTGTGAGGAA…	T	ENSMUSG00000031016	chr7:117265570-117286798	Wee1	nd	WEE 1 homolog (S. pombe) Gene [Source:MGI Symbol;Acc:MGI:103075]
5193905	4	0.0217766	ENSMUSE00000287182	chr15:101941513-101942724	GCGCCTTGGCCCACACAAGGGGCCCCCTGGATGGCAGTCCTTATGCCCAGGTGCAGCGGGTCCCCCGCCAGACACCACCAGCACCTTCTCCAGAGCTTCCCCCACCCCCGATGCTCTCTGTCAGCAGCGACTCTGGCCACTCATCCACGCTAACCACAGAACACACAGCAGAATCCCCCGGCCGGCCGCCCCCAACTGCTGCTGAAAGACAGGAGCTGGATCGTCTGCTGGGAGGTTGTGGAGTGGCCAGTGCGGGCCGTGGTGCTGGGCGAGAGACCGCCATCCTTGATGATGAAGAGCAGCCCTCTGTGGGTGGAGGCCTGCACCTTGGGATGTATTCAGGCCACAGGCCTGGACTCAGTCGACGCTGCTCCTGCCGTCAGGGCTTCCGGGAGCCTT…	T	ENSMUSG00000037003	chr15:101933366-101946822	Tenc1	nd	tensin like C1 domain-containing phosphatase Gene [Source:MGI Symbol;Acc:MGI:2387586]
5221188	4	0.0423918	ENSMUSE00000229897	chr17:74396887-74397196	AGCAGCTACCAGCTGTGAACACAGGCGAGATGCCGATTGTGTGCCATCAGGTCCCGGTGCTGGCAGGTAGCGCCACATTGGCCACCATGGGGACCCTGATCCTGTGCTTTGGGAAACCCGCCAGTTACGGGAAACACAGCGAGAGTGTGTCGTCGGGAGTTCCCCTCCTGCCCGCACGCATAGCCTGGTTCCTGCAGGAGCTGCCTTCCTTTGTGGTGTCGGTAGGGATGCTCGCTTGGCAGCCGCGCTCCCTCTTTGGACCTCCGGGGAATGTGCTGCTGGGTCTCTTCTCCGCACATTACTTCCACAG	F	ENSMUSG00000038541	chr17:74366974-74397196	Srd5a2	nd	steroid 5 alpha-reductase 2 Gene [Source:MGI Symbol;Acc:MGI:2150380]
5226698	4	0.01753	ENSMUSE00000621651	chr19:8946159-8946246	AGGTCCCCGCGGAGGCGGAGGCGGGCGCCATGGCGGAGCTGACGGCTCTGGAGAGCCTCATCGAGATGGGCTTTCCCAGGGGACGCGC	F	ENSMUSG00000071655	chr19:8946159-8950153	Ubxn1	nd	UBX domain protein 1 Gene [Source:MGI Symbol;Acc:MGI:1289301]
5241342	2	0.0241204	ENSMUSE00000526082	chr7:148668403-148668431	AGCTGAAGCGCTGCAGCATGGCGCGCGGCTGCCTCCAGGGCGTCAAGTACCTCATGTTCGCCTTCAACCTGCTCTTCTGG	F	ENSMUSG00000025511	chr7:148,661,139-148,679,321	Tspan4	nd	tetraspanin 4
5443478	4	0.0284928	ENSMUSE00000518400	chr19:3323348-3323374	ATTCCGCCGCCGCCGTCTGCAGACTCG	T	ENSMUSG00000024900	chr19:3323348-3384119	Cpt1a	nd	carnitine palmitoyltransferase 1a, liver Gene [Source:MGI Symbol;Acc:MGI:1098296]
5510481	3	0.0217766	ENSMUSE00000774685	chr7:148543353-148543401	GCGAAGCTGCAGAAGCACATCCAAAACCCTAGTGCAGCCGAGCTGGTGCACTTCCTCTTCGGGCCTCTGGATCTGGTGACTGGGGCTGGGACAGGGCGGGGTCGGGGGCAACAGAGTGATCCACATGGGTTTGGGGTGGAGGAAACGAGTGCCCACCTTAGCATACTCAAGCTCTGTCTGGGTTCCCAGGAGGCCACAGTCCATCCCTGAGGGCCGGCCTATAGAGCTGTGGTGGGTGGGGGTAGGCTGGGTCTGGTGGCTTTGGTGGGCTGGGCTTCCCCACTAAACTCACTCTGTCTAGATCATCAACACATGTGGCAGCCCCGACATAGCACGCTCTGTCTCCAGCCCTTTGCTGTCCACTGACGCCGTGAGCTTCTTACGTGGCCACTTGGTCCC…	T	ENSMUSG00000025504	chr7:148524901-148548914	Eps8l2	nd	EPS8-like 2 Gene [Source:MGI (curated);Acc:Eps8l2-001]
5534230	2	0.0362127	ENSMUSE00000683705	chr8:47118620-47119176	GTGCTGATGGAGCTGCTGCTGACAGAGCTCTGCCCTGAGCTGAGGGCTCACCTGGATCAGTTCAAAGCTGGCCAAGTCTGAGAGCGCACAGAGCAGCCGCCAGAGAAATGTCTGTGTAAAAATAGACATTAAATATTTTCCTCTTTTGCACAGAGGGCCTGACAAGAACCATATGATTTTTATTTCCGAGCCTCCCTCTAGCTGTACGTGAAGTGAGCAGAGTCAGAGGGAGGAGGACAGATGCTGTGGTAGGCAATAGAAATCAGACTTTAAAAGCTCAACATGTTGATTGAAATACAAATGTTAATATGTGATAAGAACATAGGAAATATTTTAAATATTTATGAAAACAGTTTTGTTGTTAAATGACAAACTCAGAATATTGTACAGTTAATCTCC…	F	ENSMUSG00000038291	chr8:47118620-47237511	Snx25	nd	sorting nexin 25 Gene [Source:MGI (curated);Acc:Snx25-001]
4386196	3	0.0252338	ENSMUSE00000380521	chr1:89991696-89992553	ATGGCTCCTGCAGACTTTCCAGCCTCCCTTCCTCTCTGTGTGTGCCTGCTGCTGGCCTCTGGCTTGGCCCAGGCAGGCAGGCTGCTGGTGGTGCCCATGGATGGGAGCCACTGGTTTACGATGCAGACGGTTGTGGAGAAACTCCTTCACAAAGGCCATGAGGTCGTAGTGGTTGTTCCGGAGGTGAGTTGGCAGCTGACGAAACCATTGAATTTTGTAGTGAAAACATATGCAGTTTCTCATACGCAGGAGGATTTAAACCGGGAGTTCAAGATTTTTATTGATGCACAATGGAAAAGTCAGCAGGAGGGAGGAATACTTCCTCTGCTTGATTCTCCAGCCAAAGGTTTCTTCGAATTACTGTTTTCACACTGTAGGAGTTTGTTTAACGACAAGAAG…	T	ENSMUSG00000054545	chr1:89952057-90115579	Ugt1a1	F	UDP glycosyltransferase 1 family, polypeptide A10 Gene [Source:MGI (curated);Acc:Ugt1a10-001]
4709680	2	0.0483253	ENSMUSE00000661531	chr2:130972080-130972711	ACCGGCACCACGGTACACCCATGCTGCTGGATGGTGTCAAGTGTGTGGGCGCTGAGCTGGAGTATGACTCGGAACAGAGCGATTGGCTCGGCTTCGACTGAGGCCTGGGACCGTGCCTGCCTGCCTGCCTGCCTGCCTGAGCCCCTGAGCCTTAAACTTCACCTGCTCCCCGACATGCTGTGTGACGGTGTGGCTTCCTCACCTCTCCCCTGGTGGGCATGGCAGGGCTAGACCTTGCTCATGCCCCCCACCCCCCACTTCTGCCTTCATTCCTTCCACCACCCTGCCTCTCCGGTCTCCTCCCCCACTTCCTCCTCTCCCATGTGCCTGAGTCTCCTAACCGAAGAAAAGGGTTGAGCCCCAAGGAGGCTATCTGAGAGGAGGGACCTGGGGTGGGGT…	F	ENSMUSG00000027327	chr2:130972080-130985817	1700037H04Rik	F	RIKEN cDNA 1700037H04 gene Gene [Source:MGI Symbol;Acc:MGI:1914576]
4723688	1	0.0433343	ENSMUSE00000324110	chr11:106914537-106914619	GTGGTGATGAAGCATAATGCTGTAATAGAACATTTAAAACAGAAAAAGACCATGACTCCAGCTGAAAGAGAAGAAAATCAAAG	F	ENSMUSG00000040481	chr11:106894397-106993441	Bptf	F	bromodomain PHD finger transcription factor Gene [Source:MGI (curated);Acc:Bptf-002]
4787921	3	0.00444674	ENSMUSE00000588945	chr7:120447838-120447926	AGCCAATGTCCTGGAAGGCGGGGACCCAACCTTCCCGCAGCTAACAGCACCCCCCCACAGCATGGACAGCATGCTGCCCTCTGGAGAAG	F	ENSMUSG00000055116	chr7:120350979-120457636	Arntl	F	aryl hydrocarbon receptor nuclear translocator-like Gene [Source:MGI Symbol;Acc:MGI:1096381]
5100009	2	0.00456064	ENSMUSE00000636287	chr7:27093947-27094107	GTGCTTTCATTGACCCCACCTTCTACCTTAGCCGAACAGTCTCCAATGTCATTAGCTCAATCGTCTTCGGGGACCGCTTTGACTATGAGGACAAAGAGTTCCTGTCACTTCTTAGAATGATGCTGGGAAGCCTCCAGTTCACTGCTACCTCCATGGGGCAG	F	ENSMUSG00000074254	chr7:27092211-27100107	Cyp2a4	F	cytochrome P450, family 2, subfamily a, polypeptide 4 Gene [Source:MGI Symbol;Acc:MGI:88596]
5107622	3	0.0373798	ENSMUSE00000376030	chrX:136066257-136066318	GGTTCCTGTTCCTCAGCCGCATTCTTCTGCACAGATGAAAGGAAGCAAACACAACACACCAA	F	ENSMUSG00000042498	chrX:136014906-136089121	D330045A20Rik	F	RIKEN cDNA D330045A20 gene Gene [Source:MGI Symbol;Acc:MGI:2147848]
5169646	4	0.0284928	ENSMUSE00000151242	chr7:148617638-148617812	CTGCTCAGAGGAAGATTCTGGCTGCCCAGGCTCAGCTCTCAGCCCAGGGAGGTGCCCAGCCCTCGGTAGAGGCTCCAGCCCCTCCTCGGCCCACGGCCACCCAGCTGACCCGTGACCTGCTGCGGAATCATGGCATTGCTGGCCTCTACAAGGGACTGGGGGCCACGCTACTCAG	F	ENSMUSG00000019082	chr7:148615643-148623791	Slc25a22	F	solute carrier family 25 (mitochondrial carrier, glutamate), member 22 Gene [Source:MGI (curated);Acc:Slc25a22-001]
5199369	1	0.0351398	ENSMUSE00000212601	chr8:113157353-113157415	TTGGCTGCTGACCCAGACCCCAATGTGAAAAGTGGATCTGAGCTCCTGGACCGCCTCTTAAAG	T	ENSMUSG00000010936	chr8:113142499-113243939	Vac14	F	Vac14 homolog (S. cerevisiae) Gene [Source:MGI Symbol;Acc:MGI:2157980]
5224636	1	0.0227101	ENSMUSE00000488741	chr7:52961976-52962386	GTCTCCTGAAGGAAAAGGAGCGCAAGGCAACTCTGCCCTCAGCCCCCGTCCCGGGACCCGGCCTGGAAACGGCGGGCCCAGCCGATGCCCCGAGTGGGGCCGTTAGTGGCGGTGGGTCCCCTCGGGGGCGCTCAGGGCCTGTGGCTGGCCCGAGTCTTTTTGCGCCGCTGCTGTGGGAACGCACTTTGCCTTTCGGGGACGTGGAATACGTGGACCTGGACGCCTTCTTGCTGGAGCACGGGCTACCGCCGAGCCCGCCGCCCCCCGGGGGCCTGTCGCCGGCACCCTCTCCAGCGCGCACTCCCGCGCCCTCCCCCGGGCCCGGCTCTTGCAGCTCCTCTTCCCCCCGCTCCTCGCCCGGGCACGCCCCCGCGCGGGCCACTCTGGGAGCCGCCGGCG…	T	ENSMUSG00000059824	chr7:52960602-52965521	Dbp	F	D site albumin promoter binding protein Gene [Source:MGI (curated);Acc:Dbp-001]
5250393	2	0.0362028	ENSMUSE00000341694	chr13:73942862-73943057	AATATCCGGTCTCTGATGAGTGCAGAGAAGACGAAGGGCTTCTGCCAGCTGGTGGTGTCCTCCAACCTGCGAGATGGTGCGTCCCACCTGATCCAGTCGGCTGGCCTCGGTGGCATGAAACACAACACTGTCCTCATGGCCTGGCCAGAGGCTTGGAAGGAGGCAGATAATCCTTTCTCCTGGAAGAACTTTGTAG	F	ENSMUSG00000017756	chr13:73870542-73954200	Slc12a7	F	solute carrier family 12, member 7 Gene [Source:MGI Symbol;Acc:MGI:1342283]
5250639	4	0.0433343	ENSMUSE00000668204	chr7:148620430-148620481	GTTCCTGGCTGCCTGGGAGGACGCCACGGGGAGGGCATTGAAGTGAATCCAG	F	ENSMUSG00000019082	chr7:148615643-148623791	Slc25a22	F	solute carrier family 25 (mitochondrial carrier, glutamate), member 22 Gene [Source:MGI (curated);Acc:Slc25a22-001]
5280746	4	0.0359892	ENSMUSE00000266206	chr9:43900785-43900892	ACCTGAAGCGATTCTCAGAATCCAGGATACGAACCAGCAAGCTCACAACATTTGTGAATTTCCCACTAAGAGACCTGGACTTGAGAGAATTTGCTTCAGAAAACACCA	T	ENSMUSG00000032010	chr9:43875104-43903708	Usp2	F	ubiquitin specific peptidase 2 Gene [Source:MGI Symbol;Acc:MGI:1858178]
