# Supplementary material for: Regulation of alternative splicing by the circadian clock and food related cues
Source: Genome Biol. 2012 Jun 21;13(6):R54. doi: 10.1186/gb-2012-13-6-r54 (PMC3446320; doi:10.1186/gb-2012-13-6-r54)
Supplement: Additional file 3 — Table S2. Summary of the functional annotation data obtained for the positive genes from the FIRMA analysis, using DAVID [76]. Fields: Category refers to the source of the functional annotation term; Term refers to the particular enriched annotation term; PValue refers to the raw P-value associated with the enrichment of the term; Genes refers to the gene symbols of those genes from the list that contribute to the enrichment of this term; Fold Enrichment refers to the level of enrichment of this term over the background distribution; Benjamini refers to the P-value for enrichment after correction for multiple testing according to the method of Benjamini and Hochberg [83]; ofInterest refers to whether this term was considered pertinent to our analysis. [file gb-2012-13-6-r54-S3.XLS]

## Sheet: mcglincyTableS2.csv
Category	Term	PValue	Genes	Fold Enrichment	Benjamini	ofInterest
GOTERM_BP_FAT	GO:0048511~rhythmic process	1.14e-08	HLF, NPAS2, NR1D1, DBP, ESR1, ARNTL, NFIL3, CLOCK	27.3381	6.2e-06	y
SMART	SM00430:HOLI	5.36e-06	PPARD, NR1D1, NR1D2, ESR1, RORC	39.7737	6.7e-05	y
KEGG_PATHWAY	mmu04710:Circadian rhythm	4.2e-06	NPAS2, NR1D1, ARNTL, CLOCK	109.173	0.000109	y
SMART	SM00399:ZnF_C4	4.53e-06	PPARD, NR1D1, NR1D2, ESR1, RORC	41.4662	0.000113	y
INTERPRO	IPR008946:Nuclear hormone receptor, ligand-binding	6.27e-06	PPARD, NR1D1, NR1D2, ESR1, RORC	40.4244	0.000259	y
INTERPRO	IPR000536:Nuclear hormone receptor, ligand-binding, core	6.27e-06	PPARD, NR1D1, NR1D2, ESR1, RORC	40.4244	0.000259	y
INTERPRO	IPR013088:Zinc finger, NHR/GATA-type	8.61e-06	PPARD, NR1D1, NR1D2, ESR1, RORC	37.3735	0.000267	y
INTERPRO	IPR001723:Steroid hormone receptor	5.77e-06	PPARD, NR1D1, NR1D2, ESR1, RORC	41.2666	0.000358	y
INTERPRO	IPR001628:Zinc finger, nuclear hormone receptor-type	5.3e-06	PPARD, NR1D1, NR1D2, ESR1, RORC	42.1446	0.000657	y
GOTERM_BP_FAT	GO:0007623~circadian rhythm	3.94e-06	NPAS2, NR1D1, DBP, ARNTL, CLOCK	44.7939	0.00106608	y
GOTERM_MF_FAT	GO:0004879~ligand-dependent nuclear receptor activity	2.05e-05	PPARD, NR1D1, NR1D2, ESR1, RORC	29.7505	0.00131957	y
GOTERM_MF_FAT	GO:0003707~steroid hormone receptor activity	1.2e-05	PPARD, NR1D1, NR1D2, ESR1, RORC	34.0005	0.00154472	y
GOTERM_MF_FAT	GO:0003700~transcription factor activity	5.44e-05	HLF, NPAS2, PPARD, NR1D1, NR1D2, DBP, ESR1, RORC, ARNTL, NFIL3, CLOCK	4.73547	0.00233861	y
KEGG_PATHWAY	mmu00983:Drug metabolism	0.000226	TYMP, CYP2A5, UGT1A1, CYP2A4	30.1968	0.00293056	y
INTERPRO	IPR001067:Nuclear translocator	0.000124	NPAS2, ARNTL, CLOCK	169.782	0.00306706	y
GOTERM_MF_FAT	GO:0043565~sequence-specific DNA binding	0.000163	HLF, PPARD, NR1D1, BPTF, NR1D2, DBP, ESR1, RORC, NFIL3	5.41308	0.00525493	y
GOTERM_MF_FAT	GO:0030528~transcription regulator activity	0.000457	HLF, NPAS2, PPARD, NR1D1, BPTF, NR1D2, DBP, ESR1, RORC, ARNTL, NFIL3, CLOCK	3.33483	0.0117118	y
INTERPRO	IPR011700:Basic leucine zipper	0.000612	HLF, DBP, NFIL3	79.2318	0.0125631	y
SMART	SM00086:PAC	0.0016667	NPAS2, ARNTL, CLOCK	46.7739	0.0138046	y
INTERPRO	IPR000324:Vitamin D receptor	0.00099	PPARD, NR1D1, NR1D2	62.5514	0.0152314	y
INTERPRO	IPR013655:PAS fold-3	0.000887	NPAS2, ARNTL, CLOCK	66.0265	0.0155957	y
SMART	SM00091:PAS	0.00256047	NPAS2, ARNTL, CLOCK	37.7209	0.0158958	y
INTERPRO	IPR013767:PAS fold	0.00186059	NPAS2, ARNTL, CLOCK	45.7107	0.0228282	y
INTERPRO	IPR001610:PAC motif	0.00172016	NPAS2, ARNTL, CLOCK	47.5391	0.0234413	y
INTERPRO	IPR000014:PAS	0.00264135	NPAS2, ARNTL, CLOCK	38.338	0.0293746	y
SMART	SM00338:BRLZ	0.0078912	HLF, DBP, NFIL3	21.2609	0.0388382	y
INTERPRO	IPR004827:Basic-leucine zipper (bZIP) transcription factor	0.00812539	HLF, DBP, NFIL3	21.6087	0.0808494	y
INTERPRO	IPR003079:Nuclear receptor ROR	0.00983187	NR1D2, RORC	198.08	0.0899402	y
KEGG_PATHWAY	mmu00982:Drug metabolism	0.0161799	CYP2A5, UGT1A1, CYP2A4	14.1925	0.100602	y
KEGG_PATHWAY	mmu00830:Retinol metabolism	0.0134243	CYP2A5, UGT1A1, CYP2A4	15.6535	0.110532	y
KEGG_PATHWAY	mmu00232:Caffeine metabolism	0.0235468	CYP2A5, CYP2A4	78.8472	0.116539	y
SMART	SM00353:HLH	0.0298682	NPAS2, ARNTL, CLOCK	10.5347	0.118691	n
INTERPRO	IPR008067:Cytochrome P450, E-class, group I, CYP2A-like	0.0147123	CYP2A5, CYP2A4	132.053	0.123025	n
GOTERM_MF_FAT	GO:0016763~transferase activity, transferring pentosyl groups	0.00697186	NAMPT, TYMP, PNP	23.2469	0.139653	y
INTERPRO	IPR013625:Tensin phosphotyrosine-binding domain	0.0195693	EPS8L2, TENC1	99.0398	0.142012	n
INTERPRO	IPR011598:Helix-loop-helix DNA-binding	0.0186446	NPAS2, ARNTL, CLOCK	13.9821	0.144085	n
GOTERM_MF_FAT	GO:0003677~DNA binding	0.00998299	HLF, NPAS2, PPARD, NR1D1, BPTF, NR1D2, DBP, ESR1, RORC, ARNTL, NFIL3, CLOCK	2.26927	0.16881	n
INTERPRO	IPR001092:Basic helix-loop-helix dimerisation region bHLH	0.0306278	NPAS2, ARNTL, CLOCK	10.707	0.202996	n
SMART	SM00462:PTB	0.0870666	EPS8L2, TENC1	21.0693	0.247733	n
KEGG_PATHWAY	mmu00760:Nicotinate and nicotinamide metabolism	0.0641348	NAMPT, PNP	28.385	0.249661	n
SMART	SM00315:RGS	0.078015	SNX25, ADRBK2	23.6232	0.251807	n
GOTERM_BP_3	GO:0034641~cellular nitrogen compound metabolic process	0.00805233	NAMPT, HLF, PPARD, ESR1, RORC, ARNTL, PNP, RAD50, NPAS2, TYMP, NR1D1, ASH2L, NR1D2, DBP, NFIL3, CLOCK	1.90812	0.256545	n
KEGG_PATHWAY	mmu00150:Androgen and estrogen metabolism	0.0813921	SRD5A2, UGT1A1	22.1758	0.27045	n
GOTERM_MF_3	GO:0003677~DNA binding	0.00937325	HLF, NPAS2, PPARD, NR1D1, BPTF, NR1D2, DBP, ESR1, RORC, ARNTL, NFIL3, CLOCK	2.28883	0.273991	n
GOTERM_BP_FAT	GO:0051252~regulation of RNA metabolic process	0.00252703	HLF, NPAS2, PPARD, NR1D1, BPTF, NR1D2, DBP, ESR1, RORC, ARNTL, NFIL3, CLOCK	2.72259	0.290252	n
GOTERM_BP_3	GO:0031323~regulation of cellular metabolic process	0.00777101	HLF, PPARD, ESR1, RORC, ARNTL, PNP, NPAS2, BPTF, NR1D1, ASH2L, INSIG2, NR1D2, DBP, NFIL3, CLOCK	1.99472	0.290546	n
GOTERM_BP_3	GO:0060255~regulation of macromolecule metabolic process	0.0149577	HLF, PPARD, ESR1, RORC, ARNTL, PNP, NPAS2, BPTF, NR1D1, ASH2L, DBP, NR1D2, NFIL3, CLOCK	1.92991	0.308157	n
GOTERM_BP_3	GO:0044249~cellular biosynthetic process	0.0133347	NAMPT, HLF, PPARD, ESR1, RORC, ARNTL, PNP, NPAS2, NR1D1, ASH2L, NR1D2, DBP, SRD5A2, NFIL3, CLOCK	1.87779	0.308692	n
GOTERM_BP_3	GO:0080090~regulation of primary metabolic process	0.00528948	HLF, PPARD, ESR1, RORC, ARNTL, PNP, NPAS2, BPTF, NR1D1, ASH2L, INSIG2, NR1D2, DBP, NFIL3, CLOCK	2.07954	0.322215	n
GOTERM_BP_3	GO:0019222~regulation of metabolic process	0.0126682	HLF, PPARD, ESR1, RORC, ARNTL, PNP, NPAS2, BPTF, NR1D1, ASH2L, INSIG2, NR1D2, DBP, NFIL3, CLOCK	1.88879	0.330141	n
GOTERM_BP_FAT	GO:0006355~regulation of transcription, DNA-dependent	0.00222562	HLF, NPAS2, PPARD, NR1D1, BPTF, NR1D2, DBP, ESR1, RORC, ARNTL, NFIL3, CLOCK	2.76613	0.331382	n
GOTERM_BP_3	GO:0009889~regulation of biosynthetic process	0.00745497	HLF, PPARD, ESR1, RORC, ARNTL, NPAS2, BPTF, NR1D1, ASH2L, INSIG2, DBP, NR1D2, NFIL3, CLOCK	2.09694	0.337384	n
INTERPRO	IPR000342:Regulator of G protein signalling	0.0783431	SNX25, ADRBK2	24.0096	0.429939	n
GOTERM_MF_3	GO:0016757~transferase activity, transferring glycosyl groups	0.0326308	NAMPT, TYMP, UGT1A1, PNP	5.55499	0.431057	n
GOTERM_BP_3	GO:0051171~regulation of nitrogen compound metabolic process	0.00517547	HLF, PPARD, ESR1, RORC, ARNTL, PNP, NPAS2, BPTF, NR1D1, ASH2L, DBP, NR1D2, NFIL3, CLOCK	2.18663	0.434916	n
GOTERM_MF_3	GO:0008134~transcription factor binding	0.04993	PPARD, BPTF, ARNTL, CLOCK	4.684	0.440375	n
INTERPRO	IPR006020:Phosphotyrosine interaction region	0.0874218	EPS8L2, TENC1	21.414	0.44956	n
BIOCARTA	m_circadianPathway:Circadian Rhythms	0.035986	ARNTL, CLOCK	48	0.463688	n
GOTERM_MF_3	GO:0046983~protein dimerization activity	0.0749836	HLF, PPARD, DBP, NFIL3	3.95385	0.484451	n
GOTERM_BP_3	GO:0009059~macromolecule biosynthetic process	0.0366614	HLF, NPAS2, PPARD, NR1D1, ASH2L, NR1D2, DBP, ESR1, RORC, ARNTL, NFIL3, CLOCK	1.86627	0.560319	n
GOTERM_MF_FAT	GO:0008134~transcription factor binding	0.0509873	PPARD, BPTF, ARNTL, CLOCK	4.64397	0.569957	n
GOTERM_BP_3	GO:0006139~nucleobase, nucleoside, nucleotide and nucleic acid metabolic process	0.00384322	NAMPT, HLF, PPARD, ESR1, RORC, ARNTL, PNP, RAD50, NPAS2, TYMP, NR1D1, ASH2L, NR1D2, DBP, NFIL3, CLOCK	2.05655	0.571359	n
GOTERM_MF_FAT	GO:0046914~transition metal ion binding	0.0576622	PPARD, ESR1, RORC, TENC1, RAD50, COL9A1, BPTF, NR1D1, ASH2L, NR1D2, CYP2A5, LOXL4, CYP2A4	1.68547	0.573131	n
GOTERM_MF_FAT	GO:0008289~lipid binding	0.0780938	PPARD, SNX25, ESR1, TENC1	3.88577	0.614635	n
GOTERM_BP_3	GO:0048513~organ development	0.0580758	COL9A1, TYMP, PPARD, INSIG2, BPTF, ESR1, RORC, SRD5A2, TENC1	2.03373	0.636696	n
GOTERM_MF_FAT	GO:0046983~protein dimerization activity	0.0765054	HLF, PPARD, DBP, NFIL3	3.92006	0.641818	n
GOTERM_MF_FAT	GO:0070330~aromatase activity	0.0948869	CYP2A5, CYP2A4	19.6003	0.657583	n
GOTERM_BP_3	GO:0044260~cellular macromolecule metabolic process	0.0527725	HLF, PPARD, USP2, ESR1, RORC, ADRBK2, ARNTL, WEE1, RAD50, UXT, NPAS2, NR1D1, ASH2L, NR1D2, DBP, NFIL3, FBXO21, CLOCK	1.47014	0.661869	n
GOTERM_BP_3	GO:0010467~gene expression	0.0579566	HLF, NPAS2, PPARD, NR1D1, ASH2L, NR1D2, DBP, ESR1, RORC, ARNTL, NFIL3, CLOCK	1.73682	0.665317	n
GOTERM_BP_3	GO:0009725~response to hormone stimulus	0.0689243	ESR1, SRD5A2, UGT1A1	6.76235	0.674447	n
GOTERM_BP_FAT	GO:0006350~transcription	0.0103231	HLF, NPAS2, PPARD, NR1D1, ASH2L, NR1D2, DBP, ESR1, RORC, ARNTL, NFIL3, CLOCK	2.26521	0.675295	n
GOTERM_BP_FAT	GO:0048545~response to steroid hormone stimulus	0.0134017	ESR1, SRD5A2, UGT1A1	16.5738	0.704418	n
GOTERM_BP_3	GO:0010604~positive regulation of macromolecule metabolic process	0.0843429	NPAS2, ESR1, ARNTL, PNP, CLOCK	2.90276	0.72537	n
GOTERM_BP_FAT	GO:0008209~androgen metabolic process	0.0204136	ESR1, SRD5A2	94.7071	0.752744	n
GOTERM_BP_FAT	GO:0045449~regulation of transcription	0.0203483	HLF, PPARD, ESR1, RORC, ARNTL, NPAS2, BPTF, NR1D1, ASH2L, DBP, NR1D2, NFIL3, CLOCK	1.96228	0.796439	n
PIR_SUPERFAMILY	PIRSF000045:cytochrome P450 CYP2D6	0.0779327	CYP2A5, CYP2A4	23.4298	0.845282	n
GOTERM_BP_FAT	GO:0034984~cellular response to DNA damage stimulus	0.0318956	ASH2L, RAD50	60.2682	0.858027	n
GOTERM_BP_FAT	GO:0050796~regulation of insulin secretion	0.0627991	PPARD, CPT1A	30.1341	0.970261	n
GOTERM_BP_FAT	GO:0009725~response to hormone stimulus	0.0819697	ESR1, SRD5A2, UGT1A1	6.13843	0.971724	n
GOTERM_BP_FAT	GO:0008202~steroid metabolic process	0.0793818	INSIG2, ESR1, SRD5A2	6.25425	0.976144	n
GOTERM_BP_FAT	GO:0002791~regulation of peptide secretion	0.0737966	PPARD, CPT1A	25.4981	0.977116	n
GOTERM_BP_FAT	GO:0009719~response to endogenous stimulus	0.0989431	ESR1, SRD5A2, UGT1A1	5.49406	0.982288	n
