# Supplementary material for: Regulation of alternative splicing by the circadian clock and food related cues
Source: Genome Biol. 2012 Jun 21;13(6):R54. doi: 10.1186/gb-2012-13-6-r54 (PMC3446320; doi:10.1186/gb-2012-13-6-r54)
Supplement: Additional file 4 — Table S3. Results of the Gene Ontology term [29] enrichment analysis performed using WebGestalt [77]. [file gb-2012-13-6-r54-S4.XLS]

## Sheet: mcglincyTableS3.tsv
User file and parameters: User file: nickList.txt, Organism: mmusculus, Id Type: gene_symbol, Ref Set: affy_moex_1_0_st_v1, Significance Level: Top10, Statistics Test: Hypergeometric, MTC: BH, Minimum: 2
The results for each enriched GO category are listed in this table. For each GO category, the first row lists its sub-root
(biological process, molecular function, or cellular component), category name, and corresponding GO ID. The second row lists
number of reference genes in the category (C), number of genes in the gene set and also in the category (O), expected number in the
category (E), Ratio of enrichment (R), p value from hypergeometric test (rawP), and p value adjusted by the multiple test adjustment (adjP).
Finally, genes in the category are listed. For each gene, the table lists the user uploaded ID and value (optional), Entrez ID,
Ensembl Gene Stable ID, Gene symbol, and description.
biological process	rhythmic process	GO:0048511
C=77;O=7;E=0.22;R=31.12;rawP=2.03e-09;adjP=3.31e-07
Nr1d1	NA	217166	ENSMUSG00000020889	Nr1d1	nuclear receptor subfamily 1, group D, member 1
Hlf	NA	217082	ENSMUSG00000003949	Hlf	hepatic leukemia factor
Esr1	NA	13982	ENSMUSG00000019768	Esr1	estrogen receptor 1 (alpha)
Arntl	NA	11865	ENSMUSG00000055116	Arntl	aryl hydrocarbon receptor nuclear translocator-like
Dbp	NA	13170	ENSMUSG00000059824	Dbp	D site albumin promoter binding protein
Clock	NA	12753	ENSMUSG00000029238	Clock	circadian locomoter output cycles kaput
Npas2	NA	18143	ENSMUSG00000026077	Npas2	neuronal PAS domain protein 2
biological process	circadian rhythm	GO:0007623
C=28;O=5;E=0.08;R=61.14;rawP=1.49e-08;adjP=1.21e-06
Nr1d1	NA	217166	ENSMUSG00000020889	Nr1d1	nuclear receptor subfamily 1, group D, member 1
Arntl	NA	11865	ENSMUSG00000055116	Arntl	aryl hydrocarbon receptor nuclear translocator-like
Dbp	NA	13170	ENSMUSG00000059824	Dbp	D site albumin promoter binding protein
Clock	NA	12753	ENSMUSG00000029238	Clock	circadian locomoter output cycles kaput
Npas2	NA	18143	ENSMUSG00000026077	Npas2	neuronal PAS domain protein 2
biological process	transcription, DNA-dependent	GO:0006351
C=1044;O=10;E=3.05;R=3.28;rawP=0.0006;adjP=0.0140
Nr1d1	NA	217166	ENSMUSG00000020889	Nr1d1	nuclear receptor subfamily 1, group D, member 1
Clock	NA	12753	ENSMUSG00000029238	Clock	circadian locomoter output cycles kaput
Nr1d2	NA	353187	ENSMUSG00000021775	Nr1d2	nuclear receptor subfamily 1, group D, member 2
Rorc	NA	19885	ENSMUSG00000028150	Rorc	RAR-related orphan receptor gamma
Hlf	NA	217082	ENSMUSG00000003949	Hlf	hepatic leukemia factor
Esr1	NA	13982	ENSMUSG00000019768	Esr1	estrogen receptor 1 (alpha)
Arntl	NA	11865	ENSMUSG00000055116	Arntl	aryl hydrocarbon receptor nuclear translocator-like
Dbp	NA	13170	ENSMUSG00000059824	Dbp	D site albumin promoter binding protein
Ppard	NA	19015	ENSMUSG00000002250	Ppard	peroxisome proliferator activator receptor delta
Npas2	NA	18143	ENSMUSG00000026077	Npas2	neuronal PAS domain protein 2
biological process	regulation of transcription, DNA-dependent	GO:0006355
C=996;O=10;E=2.91;R=3.44;rawP=0.0004;adjP=0.0140
Nr1d1	NA	217166	ENSMUSG00000020889	Nr1d1	nuclear receptor subfamily 1, group D, member 1
Clock	NA	12753	ENSMUSG00000029238	Clock	circadian locomoter output cycles kaput
Nr1d2	NA	353187	ENSMUSG00000021775	Nr1d2	nuclear receptor subfamily 1, group D, member 2
Rorc	NA	19885	ENSMUSG00000028150	Rorc	RAR-related orphan receptor gamma
Hlf	NA	217082	ENSMUSG00000003949	Hlf	hepatic leukemia factor
Esr1	NA	13982	ENSMUSG00000019768	Esr1	estrogen receptor 1 (alpha)
Arntl	NA	11865	ENSMUSG00000055116	Arntl	aryl hydrocarbon receptor nuclear translocator-like
Dbp	NA	13170	ENSMUSG00000059824	Dbp	D site albumin promoter binding protein
Ppard	NA	19015	ENSMUSG00000002250	Ppard	peroxisome proliferator activator receptor delta
Npas2	NA	18143	ENSMUSG00000026077	Npas2	neuronal PAS domain protein 2
biological process	RNA biosynthetic process	GO:0032774
C=1048;O=10;E=3.06;R=3.27;rawP=0.0006;adjP=0.0140
Nr1d1	NA	217166	ENSMUSG00000020889	Nr1d1	nuclear receptor subfamily 1, group D, member 1
Clock	NA	12753	ENSMUSG00000029238	Clock	circadian locomoter output cycles kaput
Nr1d2	NA	353187	ENSMUSG00000021775	Nr1d2	nuclear receptor subfamily 1, group D, member 2
Rorc	NA	19885	ENSMUSG00000028150	Rorc	RAR-related orphan receptor gamma
Hlf	NA	217082	ENSMUSG00000003949	Hlf	hepatic leukemia factor
Esr1	NA	13982	ENSMUSG00000019768	Esr1	estrogen receptor 1 (alpha)
Arntl	NA	11865	ENSMUSG00000055116	Arntl	aryl hydrocarbon receptor nuclear translocator-like
Dbp	NA	13170	ENSMUSG00000059824	Dbp	D site albumin promoter binding protein
Ppard	NA	19015	ENSMUSG00000002250	Ppard	peroxisome proliferator activator receptor delta
Npas2	NA	18143	ENSMUSG00000026077	Npas2	neuronal PAS domain protein 2
biological process	metabolic process	GO:0008152
C=6169;O=28;E=18.02;R=1.55;rawP=0.0006;adjP=0.0140
Tenc1	NA	209039	ENSMUSG00000037003	Tenc1	tensin like C1 domain-containing phosphatase
Cpt1a	NA	12894	ENSMUSG00000024900	Cpt1a	carnitine palmitoyltransferase 1a, liver
Nr1d1	NA	217166	ENSMUSG00000020889	Nr1d1	nuclear receptor subfamily 1, group D, member 1
Clock	NA	12753	ENSMUSG00000029238	Clock	circadian locomoter output cycles kaput
Nr1d2	NA	353187	ENSMUSG00000021775	Nr1d2	nuclear receptor subfamily 1, group D, member 2
Insig2	NA	72999	ENSMUSG00000003721	Insig2	insulin induced gene 2
Fbxo21	NA	231670	ENSMUSG00000032898	Fbxo21	F-box protein 21
Rorc	NA	19885	ENSMUSG00000028150	Rorc	RAR-related orphan receptor gamma
Rad50	NA	19360	ENSMUSG00000020380	Rad50	RAD50 homolog (S. cerevisiae)
Pcsk4	NA	18551	ENSMUSG00000020131	Pcsk4	proprotein convertase subtilisin/kexin type 4
Loxl4	NA	67573	ENSMUSG00000025185	Loxl4	lysyl oxidase-like 4
Esr1	NA	13982	ENSMUSG00000019768	Esr1	estrogen receptor 1 (alpha)
Ppard	NA	19015	ENSMUSG00000002250	Ppard	peroxisome proliferator activator receptor delta
Wee1	NA	22390	ENSMUSG00000031016	Wee1	WEE 1 homolog 1 (S. pombe)
Npas2	NA	18143	ENSMUSG00000026077	Npas2	neuronal PAS domain protein 2
Ash2l	NA	23808	ENSMUSG00000031575	Ash2l	ash2 (absent, small, or homeotic)-like (Drosophila)
Adrbk2	NA	320129	ENSMUSG00000042249	Adrbk2	adrenergic receptor kinase, beta 2
Nampt	NA	59027	ENSMUSG00000020572	Nampt	nicotinamide phosphoribosyltransferase
Uxt	NA	22294	ENSMUSG00000001134	Uxt	ubiquitously expressed transcript
Cyp2a5	NA	13087	ENSMUSG00000005547	Cyp2a5	cytochrome P450, family 2, subfamily a, polypeptide 5
Decr1	NA	67460	ENSMUSG00000028223	Decr1	2,4-dienoyl CoA reductase 1, mitochondrial
Hlf	NA	217082	ENSMUSG00000003949	Hlf	hepatic leukemia factor
Cyp2a4	NA	13086	ENSMUSG00000074254	Cyp2a4	cytochrome P450, family 2, subfamily a, polypeptide 4
Arntl	NA	11865	ENSMUSG00000055116	Arntl	aryl hydrocarbon receptor nuclear translocator-like
Tymp	NA	72962	ENSMUSG00000022615	Tymp	thymidine phosphorylase
Dbp	NA	13170	ENSMUSG00000059824	Dbp	D site albumin promoter binding protein
Usp2	NA	53376	ENSMUSG00000032010	Usp2	ubiquitin specific peptidase 2
Ugt1a1	NA	394436	ENSMUSG00000054545	Ugt1a1	UDP glucuronosyltransferase 1 family, polypeptide A1
biological process	regulation of RNA metabolic process	GO:0051252
C=1012;O=10;E=2.96;R=3.38;rawP=0.0005;adjP=0.0140
Nr1d1	NA	217166	ENSMUSG00000020889	Nr1d1	nuclear receptor subfamily 1, group D, member 1
Clock	NA	12753	ENSMUSG00000029238	Clock	circadian locomoter output cycles kaput
Nr1d2	NA	353187	ENSMUSG00000021775	Nr1d2	nuclear receptor subfamily 1, group D, member 2
Rorc	NA	19885	ENSMUSG00000028150	Rorc	RAR-related orphan receptor gamma
Hlf	NA	217082	ENSMUSG00000003949	Hlf	hepatic leukemia factor
Esr1	NA	13982	ENSMUSG00000019768	Esr1	estrogen receptor 1 (alpha)
Arntl	NA	11865	ENSMUSG00000055116	Arntl	aryl hydrocarbon receptor nuclear translocator-like
Dbp	NA	13170	ENSMUSG00000059824	Dbp	D site albumin promoter binding protein
Ppard	NA	19015	ENSMUSG00000002250	Ppard	peroxisome proliferator activator receptor delta
Npas2	NA	18143	ENSMUSG00000026077	Npas2	neuronal PAS domain protein 2
biological process	regulation of cellular biosynthetic process	GO:0031326
C=1871;O=12;E=5.46;R=2.20;rawP=0.0052;adjP=0.0960
Nr1d1	NA	217166	ENSMUSG00000020889	Nr1d1	nuclear receptor subfamily 1, group D, member 1
Clock	NA	12753	ENSMUSG00000029238	Clock	circadian locomoter output cycles kaput
Nr1d2	NA	353187	ENSMUSG00000021775	Nr1d2	nuclear receptor subfamily 1, group D, member 2
Insig2	NA	72999	ENSMUSG00000003721	Insig2	insulin induced gene 2
Hlf	NA	217082	ENSMUSG00000003949	Hlf	hepatic leukemia factor
Rorc	NA	19885	ENSMUSG00000028150	Rorc	RAR-related orphan receptor gamma
Esr1	NA	13982	ENSMUSG00000019768	Esr1	estrogen receptor 1 (alpha)
Arntl	NA	11865	ENSMUSG00000055116	Arntl	aryl hydrocarbon receptor nuclear translocator-like
Dbp	NA	13170	ENSMUSG00000059824	Dbp	D site albumin promoter binding protein
Ppard	NA	19015	ENSMUSG00000002250	Ppard	peroxisome proliferator activator receptor delta
Npas2	NA	18143	ENSMUSG00000026077	Npas2	neuronal PAS domain protein 2
Ash2l	NA	23808	ENSMUSG00000031575	Ash2l	ash2 (absent, small, or homeotic)-like (Drosophila)
biological process	regulation of biosynthetic process	GO:0009889
C=1874;O=12;E=5.47;R=2.19;rawP=0.0053;adjP=0.0960
Nr1d1	NA	217166	ENSMUSG00000020889	Nr1d1	nuclear receptor subfamily 1, group D, member 1
Clock	NA	12753	ENSMUSG00000029238	Clock	circadian locomoter output cycles kaput
Nr1d2	NA	353187	ENSMUSG00000021775	Nr1d2	nuclear receptor subfamily 1, group D, member 2
Insig2	NA	72999	ENSMUSG00000003721	Insig2	insulin induced gene 2
Hlf	NA	217082	ENSMUSG00000003949	Hlf	hepatic leukemia factor
Rorc	NA	19885	ENSMUSG00000028150	Rorc	RAR-related orphan receptor gamma
Esr1	NA	13982	ENSMUSG00000019768	Esr1	estrogen receptor 1 (alpha)
Arntl	NA	11865	ENSMUSG00000055116	Arntl	aryl hydrocarbon receptor nuclear translocator-like
Dbp	NA	13170	ENSMUSG00000059824	Dbp	D site albumin promoter binding protein
Ppard	NA	19015	ENSMUSG00000002250	Ppard	peroxisome proliferator activator receptor delta
Npas2	NA	18143	ENSMUSG00000026077	Npas2	neuronal PAS domain protein 2
Ash2l	NA	23808	ENSMUSG00000031575	Ash2l	ash2 (absent, small, or homeotic)-like (Drosophila)
biological process	regulation of transcription	GO:0045449
C=1679;O=11;E=4.90;R=2.24;rawP=0.0067;adjP=0.1008
Nr1d1	NA	217166	ENSMUSG00000020889	Nr1d1	nuclear receptor subfamily 1, group D, member 1
Clock	NA	12753	ENSMUSG00000029238	Clock	circadian locomoter output cycles kaput
Nr1d2	NA	353187	ENSMUSG00000021775	Nr1d2	nuclear receptor subfamily 1, group D, member 2
Hlf	NA	217082	ENSMUSG00000003949	Hlf	hepatic leukemia factor
Rorc	NA	19885	ENSMUSG00000028150	Rorc	RAR-related orphan receptor gamma
Esr1	NA	13982	ENSMUSG00000019768	Esr1	estrogen receptor 1 (alpha)
Arntl	NA	11865	ENSMUSG00000055116	Arntl	aryl hydrocarbon receptor nuclear translocator-like
Dbp	NA	13170	ENSMUSG00000059824	Dbp	D site albumin promoter binding protein
Ppard	NA	19015	ENSMUSG00000002250	Ppard	peroxisome proliferator activator receptor delta
Ash2l	NA	23808	ENSMUSG00000031575	Ash2l	ash2 (absent, small, or homeotic)-like (Drosophila)
Npas2	NA	18143	ENSMUSG00000026077	Npas2	neuronal PAS domain protein 2
molecular function	steroid hormone receptor activity	GO:0003707
C=46;O=5;E=0.13;R=37.30;rawP=2.01e-07;adjP=6.53e-06
Nr1d1	NA	217166	ENSMUSG00000020889	Nr1d1	nuclear receptor subfamily 1, group D, member 1
Rorc	NA	19885	ENSMUSG00000028150	Rorc	RAR-related orphan receptor gamma
Esr1	NA	13982	ENSMUSG00000019768	Esr1	estrogen receptor 1 (alpha)
Nr1d2	NA	353187	ENSMUSG00000021775	Nr1d2	nuclear receptor subfamily 1, group D, member 2
Ppard	NA	19015	ENSMUSG00000002250	Ppard	peroxisome proliferator activator receptor delta
molecular function	ligand-dependent nuclear receptor activity	GO:0004879
C=46;O=5;E=0.13;R=37.30;rawP=2.01e-07;adjP=6.53e-06
Nr1d1	NA	217166	ENSMUSG00000020889	Nr1d1	nuclear receptor subfamily 1, group D, member 1
Rorc	NA	19885	ENSMUSG00000028150	Rorc	RAR-related orphan receptor gamma
Esr1	NA	13982	ENSMUSG00000019768	Esr1	estrogen receptor 1 (alpha)
Nr1d2	NA	353187	ENSMUSG00000021775	Nr1d2	nuclear receptor subfamily 1, group D, member 2
Ppard	NA	19015	ENSMUSG00000002250	Ppard	peroxisome proliferator activator receptor delta
molecular function	transcription factor activity	GO:0003700
C=629;O=10;E=1.83;R=5.46;rawP=8.80e-06;adjP=0.0002
Nr1d1	NA	217166	ENSMUSG00000020889	Nr1d1	nuclear receptor subfamily 1, group D, member 1
Clock	NA	12753	ENSMUSG00000029238	Clock	circadian locomoter output cycles kaput
Nr1d2	NA	353187	ENSMUSG00000021775	Nr1d2	nuclear receptor subfamily 1, group D, member 2
Rorc	NA	19885	ENSMUSG00000028150	Rorc	RAR-related orphan receptor gamma
Hlf	NA	217082	ENSMUSG00000003949	Hlf	hepatic leukemia factor
Esr1	NA	13982	ENSMUSG00000019768	Esr1	estrogen receptor 1 (alpha)
Arntl	NA	11865	ENSMUSG00000055116	Arntl	aryl hydrocarbon receptor nuclear translocator-like
Dbp	NA	13170	ENSMUSG00000059824	Dbp	D site albumin promoter binding protein
Ppard	NA	19015	ENSMUSG00000002250	Ppard	peroxisome proliferator activator receptor delta
Npas2	NA	18143	ENSMUSG00000026077	Npas2	neuronal PAS domain protein 2
molecular function	sequence-specific DNA binding	GO:0043565
C=441;O=7;E=1.29;R=5.45;rawP=0.0002;adjP=0.0032
Nr1d1	NA	217166	ENSMUSG00000020889	Nr1d1	nuclear receptor subfamily 1, group D, member 1
Hlf	NA	217082	ENSMUSG00000003949	Hlf	hepatic leukemia factor
Rorc	NA	19885	ENSMUSG00000028150	Rorc	RAR-related orphan receptor gamma
Esr1	NA	13982	ENSMUSG00000019768	Esr1	estrogen receptor 1 (alpha)
Dbp	NA	13170	ENSMUSG00000059824	Dbp	D site albumin promoter binding protein
Nr1d2	NA	353187	ENSMUSG00000021775	Nr1d2	nuclear receptor subfamily 1, group D, member 2
Ppard	NA	19015	ENSMUSG00000002250	Ppard	peroxisome proliferator activator receptor delta
molecular function	transcription regulator activity	GO:0030528
C=975;O=10;E=2.84;R=3.52;rawP=0.0004;adjP=0.0052
Nr1d1	NA	217166	ENSMUSG00000020889	Nr1d1	nuclear receptor subfamily 1, group D, member 1
Clock	NA	12753	ENSMUSG00000029238	Clock	circadian locomoter output cycles kaput
Nr1d2	NA	353187	ENSMUSG00000021775	Nr1d2	nuclear receptor subfamily 1, group D, member 2
Rorc	NA	19885	ENSMUSG00000028150	Rorc	RAR-related orphan receptor gamma
Hlf	NA	217082	ENSMUSG00000003949	Hlf	hepatic leukemia factor
Esr1	NA	13982	ENSMUSG00000019768	Esr1	estrogen receptor 1 (alpha)
Arntl	NA	11865	ENSMUSG00000055116	Arntl	aryl hydrocarbon receptor nuclear translocator-like
Dbp	NA	13170	ENSMUSG00000059824	Dbp	D site albumin promoter binding protein
Ppard	NA	19015	ENSMUSG00000002250	Ppard	peroxisome proliferator activator receptor delta
Npas2	NA	18143	ENSMUSG00000026077	Npas2	neuronal PAS domain protein 2
molecular function	transferase activity, transferring pentosyl groups	GO:0016763
C=30;O=2;E=0.09;R=22.88;rawP=0.0034;adjP=0.0276
Nampt	NA	59027	ENSMUSG00000020572	Nampt	nicotinamide phosphoribosyltransferase
Tymp	NA	72962	ENSMUSG00000022615	Tymp	thymidine phosphorylase
molecular function	oxidoreductase activity, acting on paired donors, with incorporation or reduction of molecular oxygen, reduced flavin or flavoprotein as one donor, and incorporation of one atom of oxygen	GO:0016712
C=30;O=2;E=0.09;R=22.88;rawP=0.0034;adjP=0.0276
Cyp2a4	NA	13086	ENSMUSG00000074254	Cyp2a4	cytochrome P450, family 2, subfamily a, polypeptide 4
Cyp2a5	NA	13087	ENSMUSG00000005547	Cyp2a5	cytochrome P450, family 2, subfamily a, polypeptide 5
molecular function	aromatase activity	GO:0070330
C=29;O=2;E=0.08;R=23.66;rawP=0.0032;adjP=0.0276
Cyp2a4	NA	13086	ENSMUSG00000074254	Cyp2a4	cytochrome P450, family 2, subfamily a, polypeptide 4
Cyp2a5	NA	13087	ENSMUSG00000005547	Cyp2a5	cytochrome P450, family 2, subfamily a, polypeptide 5
molecular function	DNA binding	GO:0003677
C=1456;O=10;E=4.24;R=2.36;rawP=0.0074;adjP=0.0534
Nr1d1	NA	217166	ENSMUSG00000020889	Nr1d1	nuclear receptor subfamily 1, group D, member 1
Clock	NA	12753	ENSMUSG00000029238	Clock	circadian locomoter output cycles kaput
Nr1d2	NA	353187	ENSMUSG00000021775	Nr1d2	nuclear receptor subfamily 1, group D, member 2
Rorc	NA	19885	ENSMUSG00000028150	Rorc	RAR-related orphan receptor gamma
Hlf	NA	217082	ENSMUSG00000003949	Hlf	hepatic leukemia factor
Esr1	NA	13982	ENSMUSG00000019768	Esr1	estrogen receptor 1 (alpha)
Arntl	NA	11865	ENSMUSG00000055116	Arntl	aryl hydrocarbon receptor nuclear translocator-like
Dbp	NA	13170	ENSMUSG00000059824	Dbp	D site albumin promoter binding protein
Ppard	NA	19015	ENSMUSG00000002250	Ppard	peroxisome proliferator activator receptor delta
Npas2	NA	18143	ENSMUSG00000026077	Npas2	neuronal PAS domain protein 2
molecular function	transition metal ion binding	GO:0046914
C=2047;O=12;E=5.97;R=2.01;rawP=0.0110;adjP=0.0715
Tenc1	NA	209039	ENSMUSG00000037003	Tenc1	tensin like C1 domain-containing phosphatase
Nr1d1	NA	217166	ENSMUSG00000020889	Nr1d1	nuclear receptor subfamily 1, group D, member 1
Nr1d2	NA	353187	ENSMUSG00000021775	Nr1d2	nuclear receptor subfamily 1, group D, member 2
Cyp2a5	NA	13087	ENSMUSG00000005547	Cyp2a5	cytochrome P450, family 2, subfamily a, polypeptide 5
Rad50	NA	19360	ENSMUSG00000020380	Rad50	RAD50 homolog (S. cerevisiae)
Rorc	NA	19885	ENSMUSG00000028150	Rorc	RAR-related orphan receptor gamma
Loxl4	NA	67573	ENSMUSG00000025185	Loxl4	lysyl oxidase-like 4
Esr1	NA	13982	ENSMUSG00000019768	Esr1	estrogen receptor 1 (alpha)
Cyp2a4	NA	13086	ENSMUSG00000074254	Cyp2a4	cytochrome P450, family 2, subfamily a, polypeptide 4
Ppard	NA	19015	ENSMUSG00000002250	Ppard	peroxisome proliferator activator receptor delta
Col9a1	NA	12839	ENSMUSG00000026147	Col9a1	collagen, type IX, alpha 1
Ash2l	NA	23808	ENSMUSG00000031575	Ash2l	ash2 (absent, small, or homeotic)-like (Drosophila)
cellular component	intracellular	GO:0005622
C=8239;O=31;E=21.64;R=1.43;rawP=0.0007;adjP=0.0060
Cpt1a	NA	12894	ENSMUSG00000024900	Cpt1a	carnitine palmitoyltransferase 1a, liver
Nr1d1	NA	217166	ENSMUSG00000020889	Nr1d1	nuclear receptor subfamily 1, group D, member 1
Clock	NA	12753	ENSMUSG00000029238	Clock	circadian locomoter output cycles kaput
Nr1d2	NA	353187	ENSMUSG00000021775	Nr1d2	nuclear receptor subfamily 1, group D, member 2
Kif20a	NA	19348	ENSMUSG00000003779	Kif20a	kinesin family member 20A
Coq10b	NA	67876	ENSMUSG00000025981	Coq10b	coenzyme Q10 homolog B (S. cerevisiae)
Insig2	NA	72999	ENSMUSG00000003721	Insig2	insulin induced gene 2
Rorc	NA	19885	ENSMUSG00000028150	Rorc	RAR-related orphan receptor gamma
Rad50	NA	19360	ENSMUSG00000020380	Rad50	RAD50 homolog (S. cerevisiae)
Pcsk4	NA	18551	ENSMUSG00000020131	Pcsk4	proprotein convertase subtilisin/kexin type 4
Esr1	NA	13982	ENSMUSG00000019768	Esr1	estrogen receptor 1 (alpha)
Ppard	NA	19015	ENSMUSG00000002250	Ppard	peroxisome proliferator activator receptor delta
Wee1	NA	22390	ENSMUSG00000031016	Wee1	WEE 1 homolog 1 (S. pombe)
Eps8l2	NA	98845	ENSMUSG00000025504	Eps8l2	EPS8-like 2
Npas2	NA	18143	ENSMUSG00000026077	Npas2	neuronal PAS domain protein 2
D0H4S114	NA	27528	ENSMUSG00000042834	D0H4S114	DNA segment, human D4S114
Ash2l	NA	23808	ENSMUSG00000031575	Ash2l	ash2 (absent, small, or homeotic)-like (Drosophila)
Nampt	NA	59027	ENSMUSG00000020572	Nampt	nicotinamide phosphoribosyltransferase
Ubxn1	NA	225896	ENSMUSG00000071655	Ubxn1	UBX domain protein 1
Slc25a22	NA	68267	ENSMUSG00000019082	Slc25a22	solute carrier family 25 (mitochondrial carrier, glutamate), member 22
Uxt	NA	22294	ENSMUSG00000001134	Uxt	ubiquitously expressed transcript
Vac14	NA	234729	ENSMUSG00000010936	Vac14	Vac14 homolog (S. cerevisiae)
Cyp2a5	NA	13087	ENSMUSG00000005547	Cyp2a5	cytochrome P450, family 2, subfamily a, polypeptide 5
Decr1	NA	67460	ENSMUSG00000028223	Decr1	2,4-dienoyl CoA reductase 1, mitochondrial
Hlf	NA	217082	ENSMUSG00000003949	Hlf	hepatic leukemia factor
Cyp2a4	NA	13086	ENSMUSG00000074254	Cyp2a4	cytochrome P450, family 2, subfamily a, polypeptide 4
Arntl	NA	11865	ENSMUSG00000055116	Arntl	aryl hydrocarbon receptor nuclear translocator-like
Cabc1	NA	67426	ENSMUSG00000026489	Cabc1	chaperone, ABC1 activity of bc1 complex like (S. pombe)
Dbp	NA	13170	ENSMUSG00000059824	Dbp	D site albumin promoter binding protein
Usp2	NA	53376	ENSMUSG00000032010	Usp2	ubiquitin specific peptidase 2
Ugt1a1	NA	394436	ENSMUSG00000054545	Ugt1a1	UDP glucuronosyltransferase 1 family, polypeptide A1
cellular component	intracellular part	GO:0044424
C=8020;O=31;E=21.06;R=1.47;rawP=0.0004;adjP=0.0060
Cpt1a	NA	12894	ENSMUSG00000024900	Cpt1a	carnitine palmitoyltransferase 1a, liver
Nr1d1	NA	217166	ENSMUSG00000020889	Nr1d1	nuclear receptor subfamily 1, group D, member 1
Clock	NA	12753	ENSMUSG00000029238	Clock	circadian locomoter output cycles kaput
Nr1d2	NA	353187	ENSMUSG00000021775	Nr1d2	nuclear receptor subfamily 1, group D, member 2
Kif20a	NA	19348	ENSMUSG00000003779	Kif20a	kinesin family member 20A
Coq10b	NA	67876	ENSMUSG00000025981	Coq10b	coenzyme Q10 homolog B (S. cerevisiae)
Insig2	NA	72999	ENSMUSG00000003721	Insig2	insulin induced gene 2
Rorc	NA	19885	ENSMUSG00000028150	Rorc	RAR-related orphan receptor gamma
Rad50	NA	19360	ENSMUSG00000020380	Rad50	RAD50 homolog (S. cerevisiae)
Pcsk4	NA	18551	ENSMUSG00000020131	Pcsk4	proprotein convertase subtilisin/kexin type 4
Esr1	NA	13982	ENSMUSG00000019768	Esr1	estrogen receptor 1 (alpha)
Ppard	NA	19015	ENSMUSG00000002250	Ppard	peroxisome proliferator activator receptor delta
Wee1	NA	22390	ENSMUSG00000031016	Wee1	WEE 1 homolog 1 (S. pombe)
Eps8l2	NA	98845	ENSMUSG00000025504	Eps8l2	EPS8-like 2
Npas2	NA	18143	ENSMUSG00000026077	Npas2	neuronal PAS domain protein 2
D0H4S114	NA	27528	ENSMUSG00000042834	D0H4S114	DNA segment, human D4S114
Ash2l	NA	23808	ENSMUSG00000031575	Ash2l	ash2 (absent, small, or homeotic)-like (Drosophila)
Nampt	NA	59027	ENSMUSG00000020572	Nampt	nicotinamide phosphoribosyltransferase
Ubxn1	NA	225896	ENSMUSG00000071655	Ubxn1	UBX domain protein 1
Slc25a22	NA	68267	ENSMUSG00000019082	Slc25a22	solute carrier family 25 (mitochondrial carrier, glutamate), member 22
Uxt	NA	22294	ENSMUSG00000001134	Uxt	ubiquitously expressed transcript
Vac14	NA	234729	ENSMUSG00000010936	Vac14	Vac14 homolog (S. cerevisiae)
Cyp2a5	NA	13087	ENSMUSG00000005547	Cyp2a5	cytochrome P450, family 2, subfamily a, polypeptide 5
Decr1	NA	67460	ENSMUSG00000028223	Decr1	2,4-dienoyl CoA reductase 1, mitochondrial
Hlf	NA	217082	ENSMUSG00000003949	Hlf	hepatic leukemia factor
Cyp2a4	NA	13086	ENSMUSG00000074254	Cyp2a4	cytochrome P450, family 2, subfamily a, polypeptide 4
Arntl	NA	11865	ENSMUSG00000055116	Arntl	aryl hydrocarbon receptor nuclear translocator-like
Cabc1	NA	67426	ENSMUSG00000026489	Cabc1	chaperone, ABC1 activity of bc1 complex like (S. pombe)
Dbp	NA	13170	ENSMUSG00000059824	Dbp	D site albumin promoter binding protein
Usp2	NA	53376	ENSMUSG00000032010	Usp2	ubiquitin specific peptidase 2
Ugt1a1	NA	394436	ENSMUSG00000054545	Ugt1a1	UDP glucuronosyltransferase 1 family, polypeptide A1
cellular component	intracellular membrane-bounded organelle	GO:0043231
C=6060;O=26;E=15.92;R=1.63;rawP=0.0006;adjP=0.0060
Cpt1a	NA	12894	ENSMUSG00000024900	Cpt1a	carnitine palmitoyltransferase 1a, liver
Nr1d1	NA	217166	ENSMUSG00000020889	Nr1d1	nuclear receptor subfamily 1, group D, member 1
Clock	NA	12753	ENSMUSG00000029238	Clock	circadian locomoter output cycles kaput
Nr1d2	NA	353187	ENSMUSG00000021775	Nr1d2	nuclear receptor subfamily 1, group D, member 2
Kif20a	NA	19348	ENSMUSG00000003779	Kif20a	kinesin family member 20A
Coq10b	NA	67876	ENSMUSG00000025981	Coq10b	coenzyme Q10 homolog B (S. cerevisiae)
Insig2	NA	72999	ENSMUSG00000003721	Insig2	insulin induced gene 2
Rorc	NA	19885	ENSMUSG00000028150	Rorc	RAR-related orphan receptor gamma
Rad50	NA	19360	ENSMUSG00000020380	Rad50	RAD50 homolog (S. cerevisiae)
Pcsk4	NA	18551	ENSMUSG00000020131	Pcsk4	proprotein convertase subtilisin/kexin type 4
Esr1	NA	13982	ENSMUSG00000019768	Esr1	estrogen receptor 1 (alpha)
Ppard	NA	19015	ENSMUSG00000002250	Ppard	peroxisome proliferator activator receptor delta
Wee1	NA	22390	ENSMUSG00000031016	Wee1	WEE 1 homolog 1 (S. pombe)
Npas2	NA	18143	ENSMUSG00000026077	Npas2	neuronal PAS domain protein 2
Ash2l	NA	23808	ENSMUSG00000031575	Ash2l	ash2 (absent, small, or homeotic)-like (Drosophila)
Slc25a22	NA	68267	ENSMUSG00000019082	Slc25a22	solute carrier family 25 (mitochondrial carrier, glutamate), member 22
Uxt	NA	22294	ENSMUSG00000001134	Uxt	ubiquitously expressed transcript
Vac14	NA	234729	ENSMUSG00000010936	Vac14	Vac14 homolog (S. cerevisiae)
Cyp2a5	NA	13087	ENSMUSG00000005547	Cyp2a5	cytochrome P450, family 2, subfamily a, polypeptide 5
Decr1	NA	67460	ENSMUSG00000028223	Decr1	2,4-dienoyl CoA reductase 1, mitochondrial
Hlf	NA	217082	ENSMUSG00000003949	Hlf	hepatic leukemia factor
Cyp2a4	NA	13086	ENSMUSG00000074254	Cyp2a4	cytochrome P450, family 2, subfamily a, polypeptide 4
Arntl	NA	11865	ENSMUSG00000055116	Arntl	aryl hydrocarbon receptor nuclear translocator-like
Cabc1	NA	67426	ENSMUSG00000026489	Cabc1	chaperone, ABC1 activity of bc1 complex like (S. pombe)
Dbp	NA	13170	ENSMUSG00000059824	Dbp	D site albumin promoter binding protein
Ugt1a1	NA	394436	ENSMUSG00000054545	Ugt1a1	UDP glucuronosyltransferase 1 family, polypeptide A1
cellular component	microsome	GO:0005792
C=139;O=4;E=0.37;R=10.96;rawP=0.0005;adjP=0.0060
Cyp2a4	NA	13086	ENSMUSG00000074254	Cyp2a4	cytochrome P450, family 2, subfamily a, polypeptide 4
Vac14	NA	234729	ENSMUSG00000010936	Vac14	Vac14 homolog (S. cerevisiae)
Cyp2a5	NA	13087	ENSMUSG00000005547	Cyp2a5	cytochrome P450, family 2, subfamily a, polypeptide 5
Ugt1a1	NA	394436	ENSMUSG00000054545	Ugt1a1	UDP glucuronosyltransferase 1 family, polypeptide A1
cellular component	membrane-bounded organelle	GO:0043227
C=6065;O=26;E=15.93;R=1.63;rawP=0.0006;adjP=0.0060
Cpt1a	NA	12894	ENSMUSG00000024900	Cpt1a	carnitine palmitoyltransferase 1a, liver
Nr1d1	NA	217166	ENSMUSG00000020889	Nr1d1	nuclear receptor subfamily 1, group D, member 1
Clock	NA	12753	ENSMUSG00000029238	Clock	circadian locomoter output cycles kaput
Nr1d2	NA	353187	ENSMUSG00000021775	Nr1d2	nuclear receptor subfamily 1, group D, member 2
Kif20a	NA	19348	ENSMUSG00000003779	Kif20a	kinesin family member 20A
Coq10b	NA	67876	ENSMUSG00000025981	Coq10b	coenzyme Q10 homolog B (S. cerevisiae)
Insig2	NA	72999	ENSMUSG00000003721	Insig2	insulin induced gene 2
Rorc	NA	19885	ENSMUSG00000028150	Rorc	RAR-related orphan receptor gamma
Rad50	NA	19360	ENSMUSG00000020380	Rad50	RAD50 homolog (S. cerevisiae)
Pcsk4	NA	18551	ENSMUSG00000020131	Pcsk4	proprotein convertase subtilisin/kexin type 4
Esr1	NA	13982	ENSMUSG00000019768	Esr1	estrogen receptor 1 (alpha)
Ppard	NA	19015	ENSMUSG00000002250	Ppard	peroxisome proliferator activator receptor delta
Wee1	NA	22390	ENSMUSG00000031016	Wee1	WEE 1 homolog 1 (S. pombe)
Npas2	NA	18143	ENSMUSG00000026077	Npas2	neuronal PAS domain protein 2
Ash2l	NA	23808	ENSMUSG00000031575	Ash2l	ash2 (absent, small, or homeotic)-like (Drosophila)
Slc25a22	NA	68267	ENSMUSG00000019082	Slc25a22	solute carrier family 25 (mitochondrial carrier, glutamate), member 22
Uxt	NA	22294	ENSMUSG00000001134	Uxt	ubiquitously expressed transcript
Vac14	NA	234729	ENSMUSG00000010936	Vac14	Vac14 homolog (S. cerevisiae)
Cyp2a5	NA	13087	ENSMUSG00000005547	Cyp2a5	cytochrome P450, family 2, subfamily a, polypeptide 5
Decr1	NA	67460	ENSMUSG00000028223	Decr1	2,4-dienoyl CoA reductase 1, mitochondrial
Hlf	NA	217082	ENSMUSG00000003949	Hlf	hepatic leukemia factor
Cyp2a4	NA	13086	ENSMUSG00000074254	Cyp2a4	cytochrome P450, family 2, subfamily a, polypeptide 4
Arntl	NA	11865	ENSMUSG00000055116	Arntl	aryl hydrocarbon receptor nuclear translocator-like
Cabc1	NA	67426	ENSMUSG00000026489	Cabc1	chaperone, ABC1 activity of bc1 complex like (S. pombe)
Dbp	NA	13170	ENSMUSG00000059824	Dbp	D site albumin promoter binding protein
Ugt1a1	NA	394436	ENSMUSG00000054545	Ugt1a1	UDP glucuronosyltransferase 1 family, polypeptide A1
cellular component	vesicular fraction	GO:0042598
C=142;O=4;E=0.37;R=10.73;rawP=0.0005;adjP=0.0060
Cyp2a4	NA	13086	ENSMUSG00000074254	Cyp2a4	cytochrome P450, family 2, subfamily a, polypeptide 4
Vac14	NA	234729	ENSMUSG00000010936	Vac14	Vac14 homolog (S. cerevisiae)
Cyp2a5	NA	13087	ENSMUSG00000005547	Cyp2a5	cytochrome P450, family 2, subfamily a, polypeptide 5
Ugt1a1	NA	394436	ENSMUSG00000054545	Ugt1a1	UDP glucuronosyltransferase 1 family, polypeptide A1
cellular component	intracellular organelle	GO:0043229
C=6799;O=26;E=17.86;R=1.46;rawP=0.0049;adjP=0.0312
Cpt1a	NA	12894	ENSMUSG00000024900	Cpt1a	carnitine palmitoyltransferase 1a, liver
Nr1d1	NA	217166	ENSMUSG00000020889	Nr1d1	nuclear receptor subfamily 1, group D, member 1
Clock	NA	12753	ENSMUSG00000029238	Clock	circadian locomoter output cycles kaput
Nr1d2	NA	353187	ENSMUSG00000021775	Nr1d2	nuclear receptor subfamily 1, group D, member 2
Kif20a	NA	19348	ENSMUSG00000003779	Kif20a	kinesin family member 20A
Coq10b	NA	67876	ENSMUSG00000025981	Coq10b	coenzyme Q10 homolog B (S. cerevisiae)
Insig2	NA	72999	ENSMUSG00000003721	Insig2	insulin induced gene 2
Rorc	NA	19885	ENSMUSG00000028150	Rorc	RAR-related orphan receptor gamma
Rad50	NA	19360	ENSMUSG00000020380	Rad50	RAD50 homolog (S. cerevisiae)
Pcsk4	NA	18551	ENSMUSG00000020131	Pcsk4	proprotein convertase subtilisin/kexin type 4
Esr1	NA	13982	ENSMUSG00000019768	Esr1	estrogen receptor 1 (alpha)
Ppard	NA	19015	ENSMUSG00000002250	Ppard	peroxisome proliferator activator receptor delta
Wee1	NA	22390	ENSMUSG00000031016	Wee1	WEE 1 homolog 1 (S. pombe)
Npas2	NA	18143	ENSMUSG00000026077	Npas2	neuronal PAS domain protein 2
Ash2l	NA	23808	ENSMUSG00000031575	Ash2l	ash2 (absent, small, or homeotic)-like (Drosophila)
Slc25a22	NA	68267	ENSMUSG00000019082	Slc25a22	solute carrier family 25 (mitochondrial carrier, glutamate), member 22
Uxt	NA	22294	ENSMUSG00000001134	Uxt	ubiquitously expressed transcript
Vac14	NA	234729	ENSMUSG00000010936	Vac14	Vac14 homolog (S. cerevisiae)
Cyp2a5	NA	13087	ENSMUSG00000005547	Cyp2a5	cytochrome P450, family 2, subfamily a, polypeptide 5
Decr1	NA	67460	ENSMUSG00000028223	Decr1	2,4-dienoyl CoA reductase 1, mitochondrial
Hlf	NA	217082	ENSMUSG00000003949	Hlf	hepatic leukemia factor
Cyp2a4	NA	13086	ENSMUSG00000074254	Cyp2a4	cytochrome P450, family 2, subfamily a, polypeptide 4
Arntl	NA	11865	ENSMUSG00000055116	Arntl	aryl hydrocarbon receptor nuclear translocator-like
Cabc1	NA	67426	ENSMUSG00000026489	Cabc1	chaperone, ABC1 activity of bc1 complex like (S. pombe)
Dbp	NA	13170	ENSMUSG00000059824	Dbp	D site albumin promoter binding protein
Ugt1a1	NA	394436	ENSMUSG00000054545	Ugt1a1	UDP glucuronosyltransferase 1 family, polypeptide A1
cellular component	organelle	GO:0043226
C=6802;O=26;E=17.86;R=1.46;rawP=0.0049;adjP=0.0312
Cpt1a	NA	12894	ENSMUSG00000024900	Cpt1a	carnitine palmitoyltransferase 1a, liver
Nr1d1	NA	217166	ENSMUSG00000020889	Nr1d1	nuclear receptor subfamily 1, group D, member 1
Clock	NA	12753	ENSMUSG00000029238	Clock	circadian locomoter output cycles kaput
Nr1d2	NA	353187	ENSMUSG00000021775	Nr1d2	nuclear receptor subfamily 1, group D, member 2
Kif20a	NA	19348	ENSMUSG00000003779	Kif20a	kinesin family member 20A
Coq10b	NA	67876	ENSMUSG00000025981	Coq10b	coenzyme Q10 homolog B (S. cerevisiae)
Insig2	NA	72999	ENSMUSG00000003721	Insig2	insulin induced gene 2
Rorc	NA	19885	ENSMUSG00000028150	Rorc	RAR-related orphan receptor gamma
Rad50	NA	19360	ENSMUSG00000020380	Rad50	RAD50 homolog (S. cerevisiae)
Pcsk4	NA	18551	ENSMUSG00000020131	Pcsk4	proprotein convertase subtilisin/kexin type 4
Esr1	NA	13982	ENSMUSG00000019768	Esr1	estrogen receptor 1 (alpha)
Ppard	NA	19015	ENSMUSG00000002250	Ppard	peroxisome proliferator activator receptor delta
Wee1	NA	22390	ENSMUSG00000031016	Wee1	WEE 1 homolog 1 (S. pombe)
Npas2	NA	18143	ENSMUSG00000026077	Npas2	neuronal PAS domain protein 2
Ash2l	NA	23808	ENSMUSG00000031575	Ash2l	ash2 (absent, small, or homeotic)-like (Drosophila)
Slc25a22	NA	68267	ENSMUSG00000019082	Slc25a22	solute carrier family 25 (mitochondrial carrier, glutamate), member 22
Uxt	NA	22294	ENSMUSG00000001134	Uxt	ubiquitously expressed transcript
Vac14	NA	234729	ENSMUSG00000010936	Vac14	Vac14 homolog (S. cerevisiae)
Cyp2a5	NA	13087	ENSMUSG00000005547	Cyp2a5	cytochrome P450, family 2, subfamily a, polypeptide 5
Decr1	NA	67460	ENSMUSG00000028223	Decr1	2,4-dienoyl CoA reductase 1, mitochondrial
Hlf	NA	217082	ENSMUSG00000003949	Hlf	hepatic leukemia factor
Cyp2a4	NA	13086	ENSMUSG00000074254	Cyp2a4	cytochrome P450, family 2, subfamily a, polypeptide 4
Arntl	NA	11865	ENSMUSG00000055116	Arntl	aryl hydrocarbon receptor nuclear translocator-like
Cabc1	NA	67426	ENSMUSG00000026489	Cabc1	chaperone, ABC1 activity of bc1 complex like (S. pombe)
Dbp	NA	13170	ENSMUSG00000059824	Dbp	D site albumin promoter binding protein
Ugt1a1	NA	394436	ENSMUSG00000054545	Ugt1a1	UDP glucuronosyltransferase 1 family, polypeptide A1
cellular component	organelle part	GO:0044422
C=1976;O=11;E=5.19;R=2.12;rawP=0.0102;adjP=0.0473
Cpt1a	NA	12894	ENSMUSG00000024900	Cpt1a	carnitine palmitoyltransferase 1a, liver
Slc25a22	NA	68267	ENSMUSG00000019082	Slc25a22	solute carrier family 25 (mitochondrial carrier, glutamate), member 22
Uxt	NA	22294	ENSMUSG00000001134	Uxt	ubiquitously expressed transcript
Clock	NA	12753	ENSMUSG00000029238	Clock	circadian locomoter output cycles kaput
Kif20a	NA	19348	ENSMUSG00000003779	Kif20a	kinesin family member 20A
Vac14	NA	234729	ENSMUSG00000010936	Vac14	Vac14 homolog (S. cerevisiae)
Rad50	NA	19360	ENSMUSG00000020380	Rad50	RAD50 homolog (S. cerevisiae)
Pcsk4	NA	18551	ENSMUSG00000020131	Pcsk4	proprotein convertase subtilisin/kexin type 4
Arntl	NA	11865	ENSMUSG00000055116	Arntl	aryl hydrocarbon receptor nuclear translocator-like
Ash2l	NA	23808	ENSMUSG00000031575	Ash2l	ash2 (absent, small, or homeotic)-like (Drosophila)
Npas2	NA	18143	ENSMUSG00000026077	Npas2	neuronal PAS domain protein 2
cellular component	intracellular organelle part	GO:0044446
C=1959;O=11;E=5.15;R=2.14;rawP=0.0096;adjP=0.0473
Cpt1a	NA	12894	ENSMUSG00000024900	Cpt1a	carnitine palmitoyltransferase 1a, liver
Slc25a22	NA	68267	ENSMUSG00000019082	Slc25a22	solute carrier family 25 (mitochondrial carrier, glutamate), member 22
Uxt	NA	22294	ENSMUSG00000001134	Uxt	ubiquitously expressed transcript
Clock	NA	12753	ENSMUSG00000029238	Clock	circadian locomoter output cycles kaput
Kif20a	NA	19348	ENSMUSG00000003779	Kif20a	kinesin family member 20A
Vac14	NA	234729	ENSMUSG00000010936	Vac14	Vac14 homolog (S. cerevisiae)
Rad50	NA	19360	ENSMUSG00000020380	Rad50	RAD50 homolog (S. cerevisiae)
Pcsk4	NA	18551	ENSMUSG00000020131	Pcsk4	proprotein convertase subtilisin/kexin type 4
Arntl	NA	11865	ENSMUSG00000055116	Arntl	aryl hydrocarbon receptor nuclear translocator-like
Ash2l	NA	23808	ENSMUSG00000031575	Ash2l	ash2 (absent, small, or homeotic)-like (Drosophila)
Npas2	NA	18143	ENSMUSG00000026077	Npas2	neuronal PAS domain protein 2
