# Supplementary material for: Regulation of alternative splicing by the circadian clock and food related cues
Source: Genome Biol. 2012 Jun 21;13(6):R54. doi: 10.1186/gb-2012-13-6-r54 (PMC3446320; doi:10.1186/gb-2012-13-6-r54)
Supplement: Additional file 5 — Table S4. Results of the KEGG pathway [28,84,85] enrichment analysis performed using WebGestalt [77]. [file gb-2012-13-6-r54-S5.XLS]

## Sheet: mcglincyTableS4.tsv
User file and parameters: User file: nickList.txt, Organism: mmusculus, Id Type: gene_symbol, Ref Set: affy_moex_1_0_st_v1, Significance Level: Top10, Statistics Test: Hypergeometric, MTC: BH, Minimum: 2
The results for each enriched KEGG pathway are listed in this table. For each pathway, the first row lists its KEGG pathway
name, and corresponding KEGG ID. The second row lists
number of reference genes in the category (C), number of genes in the gene set and also in the category (O), expected number in the
category (E), Ratio of enrichment (R), p value from hypergeometric test (rawP), and p value adjusted by the multiple test adjustment (adjP).
Finally, genes in the pathway are listed. For each gene, the table lists the user uploaded ID and value (optional), Entrez ID,
Ensembl Gene Stable ID, Gene symbol, and description.
KEGG pathway	Circadian rhythm - mammal	4710
C=12;O=4;E=0.03;R=130.96;rawP=1.79e-08;adjP=1.25e-07
Nr1d1	NA	217166	ENSMUSG00000020889	Nr1d1	nuclear receptor subfamily 1, group D, member 1
Arntl	NA	11865	ENSMUSG00000055116	Arntl	aryl hydrocarbon receptor nuclear translocator-like
Clock	NA	12753	ENSMUSG00000029238	Clock	circadian locomoter output cycles kaput
Npas2	NA	18143	ENSMUSG00000026077	Npas2	neuronal PAS domain protein 2
KEGG pathway	Drug metabolism - other enzymes	983
C=45;O=4;E=0.11;R=34.92;rawP=5.07e-06;adjP=1.77e-05
Cyp2a4	NA	13086	ENSMUSG00000074254	Cyp2a4	cytochrome P450, family 2, subfamily a, polypeptide 4
Tymp	NA	72962	ENSMUSG00000022615	Tymp	thymidine phosphorylase
Cyp2a5	NA	13087	ENSMUSG00000005547	Cyp2a5	cytochrome P450, family 2, subfamily a, polypeptide 5
Ugt1a1	NA	394436	ENSMUSG00000054545	Ugt1a1	UDP glucuronosyltransferase 1 family, polypeptide A1
KEGG pathway	Caffeine metabolism	232
C=8;O=2;E=0.02;R=98.22;rawP=0.0002;adjP=0.0005
Cyp2a4	NA	13086	ENSMUSG00000074254	Cyp2a4	cytochrome P450, family 2, subfamily a, polypeptide 4
Cyp2a5	NA	13087	ENSMUSG00000005547	Cyp2a5	cytochrome P450, family 2, subfamily a, polypeptide 5
KEGG pathway	Retinol metabolism	830
C=60;O=3;E=0.15;R=19.64;rawP=0.0005;adjP=0.0009
Cyp2a4	NA	13086	ENSMUSG00000074254	Cyp2a4	cytochrome P450, family 2, subfamily a, polypeptide 4
Cyp2a5	NA	13087	ENSMUSG00000005547	Cyp2a5	cytochrome P450, family 2, subfamily a, polypeptide 5
Ugt1a1	NA	394436	ENSMUSG00000054545	Ugt1a1	UDP glucuronosyltransferase 1 family, polypeptide A1
KEGG pathway	Drug metabolism - cytochrome P450	982
C=68;O=3;E=0.17;R=17.33;rawP=0.0007;adjP=0.0010
Cyp2a4	NA	13086	ENSMUSG00000074254	Cyp2a4	cytochrome P450, family 2, subfamily a, polypeptide 4
Cyp2a5	NA	13087	ENSMUSG00000005547	Cyp2a5	cytochrome P450, family 2, subfamily a, polypeptide 5
Ugt1a1	NA	394436	ENSMUSG00000054545	Ugt1a1	UDP glucuronosyltransferase 1 family, polypeptide A1
KEGG pathway	PPAR signaling pathway	3320
C=71;O=2;E=0.18;R=11.07;rawP=0.0141;adjP=0.0164
Cpt1a	NA	12894	ENSMUSG00000024900	Cpt1a	carnitine palmitoyltransferase 1a, liver
Ppard	NA	19015	ENSMUSG00000002250	Ppard	peroxisome proliferator activator receptor delta
KEGG pathway	Metabolic pathways	1100
C=1014;O=4;E=2.58;R=1.55;rawP=0.2570;adjP=0.2570
Cyp2a4	NA	13086	ENSMUSG00000074254	Cyp2a4	cytochrome P450, family 2, subfamily a, polypeptide 4
Tymp	NA	72962	ENSMUSG00000022615	Tymp	thymidine phosphorylase
Cyp2a5	NA	13087	ENSMUSG00000005547	Cyp2a5	cytochrome P450, family 2, subfamily a, polypeptide 5
Ugt1a1	NA	394436	ENSMUSG00000054545	Ugt1a1	UDP glucuronosyltransferase 1 family, polypeptide A1
