# Supplementary material for: Regulation of alternative splicing by the circadian clock and food related cues
Source: Genome Biol. 2012 Jun 21;13(6):R54. doi: 10.1186/gb-2012-13-6-r54 (PMC3446320; doi:10.1186/gb-2012-13-6-r54)
Supplement: Additional file 6 — Table S5. Output of MotifScanner from the analysis of predicted clock transcription factor binding sites in the proximal promoter region of circadian splicing factors/RBPs. refseq refers to the Refseq mRNA relative to which the examined sequence was extracted. location refers to the genomic co-ordinates of the sequence examined. [file gb-2012-13-6-r54-S6.XLS]

## Sheet: mcglincyTableS5.csv
geneID	refseq	location	motifStart	motifStop	motifScore	motifStrand	motifInstance
0610009D07Rik	NM_25323	mm9_chr12_4819413_4827399_+	1681	1688	50588.1	+	id "D-box"; site "TTATGTAA";
Acin1	NM_1085473	mm9_chr14_55270695_55277533_-	5727	5732	13030.6	+	id "ebox"; site "CACGTG";
Acin1	NM_1085473	mm9_chr14_55270695_55277533_-	5727	5732	15365.9	-	id "ebox"; site "CACGTG";
Acin1	AF124729	mm9_chr14_55270695_55277518_-	5712	5717	13030.6	+	id "ebox"; site "CACGTG";
Acin1	AF124729	mm9_chr14_55270695_55277518_-	5712	5717	15365.9	-	id "ebox"; site "CACGTG";
Ascc3l1	NM_177214	mm9_chr2_127029139_127034709_+	4152	4159	36779.8	-	id "D-box"; site "TTATGTAA";
Bat1a	BC011067	mm9_chr17_35373749_35380057_+	4568	4573	15365.9	-	id "ebox"; site "CACGTG";
Bat1a	AK088867	mm9_chr17_35374761_35380057_+	3556	3561	15365.9	-	id "ebox"; site "CACGTG";
Cirbp	NM_7705	mm9_chr10_79625585_79632552_+	3449	3456	36779.8	-	id "D-box"; site "TTATGTAA";
Cirbp	NM_7705	mm9_chr10_79625585_79632552_+	1621	1626	10870.2	+	id "ebox"; site "CACGTG";
Cirbp	NM_7705	mm9_chr10_79625585_79632552_+	1621	1626	13801.4	-	id "ebox"; site "CACGTG";
Clk2	NM_7712	mm9_chr3_88964004_88970956_+	6101	6108	50588.1	-	id "D-box"; site "TTATGTAA";
Crkrs	NM_26952	mm9_chr11_98059627_98071674_+	3690	3695	13383.8	-	id "e'box"; site "CACGTT";
Crkrs	NM_26952	mm9_chr11_98059627_98071674_+	717	722	15365.9	+	id "ebox"; site "CACGTG";
Crkrs	NM_26952	mm9_chr11_98059627_98071674_+	774	779	15365.9	-	id "ebox"; site "CACGTG";
Crkrs	AK164881	mm9_chr11_98059627_98071677_+	3690	3695	13383.8	-	id "e'box"; site "CACGTT";
Crkrs	AK164881	mm9_chr11_98059627_98071677_+	717	722	15365.9	+	id "ebox"; site "CACGTG";
Crkrs	AK164881	mm9_chr11_98059627_98071677_+	774	779	15365.9	-	id "ebox"; site "CACGTG";
Cugbp1	NM_198683	mm9_chr2_90775614_90838736_+	61819	61826	50588.1	-	id "D-box"; site "TTATGTAA";
Cugbp1	NM_198683	mm9_chr2_90775614_90838736_+	57750	57760	211264	-	id "RRE"; site "TATATAGGTCA";
Ddx17	NM_1040187	mm9_chr15_79374286_79382171_-	7261	7266	14901	+	id "e'box"; site "CACGTT";
Ddx17	NM_152806	mm9_chr15_79360947_79368347_-	3155	3162	36779.8	-	id "D-box"; site "TTATGTAA";
Ddx17	NM_152806	mm9_chr15_79360947_79368347_-	524	534	129465	+	id "RRE"; site "AATATAGGTCA";
Ddx39	NM_197982	mm9_chr8_86234097_86243285_+	5796	5803	50588.1	-	id "D-box"; site "TTATGTAA";
Ddx39	NM_197982	mm9_chr8_86234097_86243285_+	4801	4806	13383.8	-	id "e'box"; site "CACGTT";
Ddx39	NM_197982	mm9_chr8_86234097_86243285_+	2815	2820	15365.9	+	id "ebox"; site "CACGTG";
Ddx39	NM_197982	mm9_chr8_86234097_86243285_+	2824	2829	13801.4	-	id "ebox"; site "CACGTG";
Ddx46	NM_145975	mm9_chr13_55731411_55736521_+	1228	1235	33095.8	-	id "D-box"; site "TTATGTAA";
Dhx9	NM_7842	mm9_chr1_155331002_155339790_-	4687	4694	139936	+	id "D-box"; site "TTACGTAA";
Dhx9	NM_7842	mm9_chr1_155331002_155339790_-	7607	7614	47230.4	+	id "D-box"; site "TTATGTAA";
Dhx9	NM_7842	mm9_chr1_155331002_155339790_-	4687	4694	139936	-	id "D-box"; site "TTACGTAA";
Eif2s2	NM_26030	mm9_chr2_154714096_154723642_-	2905	2912	36779.8	-	id "D-box"; site "TTATGTAA";
Eif2s2	NM_26030	mm9_chr2_154714096_154723642_-	6545	6550	14901	+	id "e'box"; site "CACGTT";
Eif3s10	NM_10123	mm9_chr19_60858261_60871596_-	3435	3442	36779.8	+	id "D-box"; site "TTATGTAA";
Eif3s10	NM_10123	mm9_chr19_60858261_60871596_-	6746	6753	50588.1	-	id "D-box"; site "TTATGTAA";
Eif3s10	NM_10123	mm9_chr19_60858261_60871596_-	6991	6996	15365.9	+	id "ebox"; site "CACGTG";
Eif3s10	NM_10123	mm9_chr19_60858261_60871596_-	4599	4609	67568.9	-	id "RRE"; site "AAAATAGGTCA";
Fusip1	NM_1080387	mm9_chr4_135407006_135414219_+	3075	3082	47230.4	+	id "D-box"; site "TTATGTAA";
Fusip1	NM_1080387	mm9_chr4_135407006_135414219_+	2252	2257	12636.3	+	id "e'box"; site "CACGTT";
Fusip1	NM_1080387	mm9_chr4_135407006_135414219_+	3663	3668	13383.8	-	id "e'box"; site "CACGTT";
Fusip1	BC037591	mm9_chr4_135412688_135418954_+	1695	1702	36779.8	+	id "D-box"; site "TTATGTAA";
Fusip1	BC037591	mm9_chr4_135412688_135418954_+	5032	5039	50588.1	-	id "D-box"; site "TTATGTAA";
Gtl3	NM_8187	mm9_chr8_97948596_97963692_-	4747	4752	15365.9	+	id "ebox"; site "CACGTG";
Gtl3	NM_8187	mm9_chr8_97948596_97963692_-	5349	5354	13030.6	-	id "ebox"; site "CACGTG";
Hnrnpa1	BC052723	mm9_chr15_103065862_103071510_+	3456	3461	14901	+	id "e'box"; site "CACGTT";
Hnrnpa1	BC052723	mm9_chr15_103065862_103071510_+	3648	3653	13383.8	+	id "e'box"; site "CACGTT";
Hnrnpa1	BC052723	mm9_chr15_103065862_103071510_+	5530	5535	13801.4	+	id "ebox"; site "CACGTG";
Hnrnpa1	BC052723	mm9_chr15_103065862_103071510_+	4552	4557	15365.9	-	id "ebox"; site "CACGTG";
Hnrnpa2b1	NM_16806	mm9_chr6_51417294_51424893_-	4970	4977	155513	+	id "D-box"; site "TTACGTAA";
Hnrnpa2b1	NM_16806	mm9_chr6_51417294_51424893_-	4970	4977	199700	-	id "D-box"; site "TTACGTAA";
Hnrnpa2b1	NM_16806	mm9_chr6_51417294_51424893_-	6924	6934	101875	-	id "RRE"; site "AAATTAGGTCA";
Hnrnpa2b1	NM_16806	mm9_chr6_51417294_51424893_-	2190	2200	44595	-	id "RRE"; site "AAACTGGGTCA";
Hnrnpa2b1	BC059107	mm9_chr6_51416704_51422051_-	2128	2135	155513	+	id "D-box"; site "TTACGTAA";
Hnrnpa2b1	BC059107	mm9_chr6_51416704_51422051_-	2128	2135	199700	-	id "D-box"; site "TTACGTAA";
Hnrnpa2b1	BC059107	mm9_chr6_51416704_51422051_-	4082	4092	101875	-	id "RRE"; site "AAATTAGGTCA";
Hnrnpc	NM_16884	mm9_chr14_52717715_52728657_-	3804	3811	36779.8	-	id "D-box"; site "TTATGTAA";
Hnrnpc	NM_16884	mm9_chr14_52717715_52728657_-	794	804	69802.5	+	id "RRE"; site "AATTTAGGTCA";
Hnrnpc	AK019958	mm9_chr14_52718219_52728657_-	3804	3811	36779.8	-	id "D-box"; site "TTATGTAA";
Hnrnpc	AK019958	mm9_chr14_52718219_52728657_-	794	804	69802.5	+	id "RRE"; site "AATTTAGGTCA";
Hnrnpc	BC095922	mm9_chr14_52704066_52728657_-	12961	12971	72205.1	+	id "RRE"; site "AATCTAGGTCA";
Hnrnpr	NM_28871	mm9_chr4_135861890_135870001_+	730	735	12636.3	+	id "e'box"; site "CACGTT";
Hnrnpr	NM_28871	mm9_chr4_135861890_135870001_+	3203	3208	13383.8	-	id "e'box"; site "CACGTT";
Hnrnpr	NM_28871	mm9_chr4_135861890_135870001_+	7965	7975	140122	+	id "RRE"; site "AATATAGGTCA";
Hnrnpr	BC026850	mm9_chr4_135861890_135870004_+	730	735	12636.3	+	id "e'box"; site "CACGTT";
Hnrnpr	BC026850	mm9_chr4_135861890_135870004_+	3203	3208	13383.8	-	id "e'box"; site "CACGTT";
Hnrnpr	BC026850	mm9_chr4_135861890_135870004_+	7965	7975	140122	+	id "RRE"; site "AATATAGGTCA";
Hnrnpr	BC004679	mm9_chr4_135861890_135872275_+	730	735	12636.3	+	id "e'box"; site "CACGTT";
Hnrnpr	BC004679	mm9_chr4_135861890_135872275_+	6193	6198	12636.3	+	id "e'box"; site "CACGTT";
Hnrnpr	BC004679	mm9_chr4_135861890_135872275_+	3203	3208	13383.8	-	id "e'box"; site "CACGTT";
Hnrnpr	BC004679	mm9_chr4_135861890_135872275_+	7965	7975	140122	+	id "RRE"; site "AATATAGGTCA";
Hnrnpu	AK029944	mm9_chr1_180266289_180272215_-	1470	1475	15365.9	+	id "ebox"; site "CACGTG";
Hnrnpu	AK029944	mm9_chr1_180266289_180272215_-	5642	5647	13801.4	+	id "ebox"; site "CACGTG";
Hnrnpu	AK029944	mm9_chr1_180266289_180272215_-	1348	1353	13030.6	+	id "ebox"; site "CACGTG";
Hnrnpu	AK029944	mm9_chr1_180266289_180272215_-	1457	1462	15365.9	-	id "ebox"; site "CACGTG";
Hnrnpu	AK029944	mm9_chr1_180266289_180272215_-	1348	1353	15365.9	-	id "ebox"; site "CACGTG";
Hnrnpu	AK029944	mm9_chr1_180266289_180272215_-	1470	1475	13030.6	-	id "ebox"; site "CACGTG";
Hnrnpu	NM_16805	mm9_chr1_180267215_180272843_-	2098	2103	15365.9	+	id "ebox"; site "CACGTG";
Hnrnpu	NM_16805	mm9_chr1_180267215_180272843_-	1976	1981	13030.6	+	id "ebox"; site "CACGTG";
Hnrnpu	NM_16805	mm9_chr1_180267215_180272843_-	2085	2090	15365.9	-	id "ebox"; site "CACGTG";
Hnrnpu	NM_16805	mm9_chr1_180267215_180272843_-	1976	1981	15365.9	-	id "ebox"; site "CACGTG";
Hnrpdl	NM_16690	mm9_chr5_100467000_100473241_-	2791	2798	50588.1	+	id "D-box"; site "TTATGTAA";
Hnrpk	AK168918	mm9_chr13_58498260_58504416_-	4015	4022	47230.4	+	id "D-box"; site "TTATGTAA";
Hnrpul1	NM_144922	mm9_chr7_26536009_26544739_-	219	224	15365.9	+	id "ebox"; site "CACGTG";
Hnrpul1	NM_144922	mm9_chr7_26536009_26544739_-	7994	7999	13801.4	-	id "ebox"; site "CACGTG";
Hspa8	NM_31165	mm9_chr9_40604355_40610000_+	3639	3644	13030.6	+	id "ebox"; site "CACGTG";
Hspa8	NM_31165	mm9_chr9_40604355_40610000_+	5423	5428	13801.4	-	id "ebox"; site "CACGTG";
Khdrbs1	AK050520	mm9_chr4_129407569_129424526_-	3284	3289	15365.9	+	id "ebox"; site "CACGTG";
Khdrbs1	AK050520	mm9_chr4_129407569_129424526_-	4771	4776	15365.9	-	id "ebox"; site "CACGTG";
Lsm6	NM_30145	mm9_chr8_81336979_81350039_-	2989	2994	15365.9	+	id "ebox"; site "CACGTG";
Lsm6	NM_30145	mm9_chr8_81336979_81350039_-	11772	11777	13030.6	-	id "ebox"; site "CACGTG";
Msi2	NM_54043	mm9_chr11_88579059_88584543_-	4827	4832	10870.2	+	id "ebox"; site "CACGTG";
Msi2	NM_54043	mm9_chr11_88579059_88584543_-	4958	4963	15365.9	-	id "ebox"; site "CACGTG";
Msi2	NM_54043	mm9_chr11_88579059_88584543_-	4413	4423	63619.3	-	id "RRE"; site "AATTTAGGTCA";
Ncbp2	NM_26554	mm9_chr16_31943724_31954210_+	8426	8431	14901	-	id "e'box"; site "CACGTT";
Nhp2l1	NM_11482	mm9_chr15_81874447_81883028_-	5406	5411	10870.2	+	id "ebox"; site "CACGTG";
Nhp2l1	NM_11482	mm9_chr15_81874447_81883028_-	5894	5899	10870.2	-	id "ebox"; site "CACGTG";
Pcbp2	NM_1103165	mm9_chr15_102296062_102303691_+	6232	6239	36779.8	+	id "D-box"; site "TTATGTAA";
Pcbp2	AK161527	mm9_chr15_102296062_102303715_+	6232	6239	36779.8	+	id "D-box"; site "TTATGTAA";
Pcbp4	NM_21567	mm9_chr9_106351220_106362335_+	10698	10703	13030.6	+	id "ebox"; site "CACGTG";
Pcbp4	NM_21567	mm9_chr9_106351220_106362335_+	6676	6681	13801.4	-	id "ebox"; site "CACGTG";
Ppil1	NM_26845	mm9_chr17_29398836_29405916_-	2923	2933	97946.2	+	id "RRE"; site "AATATGGGTCA";
Prpf19	NM_134129	mm9_chr19_10964781_10971992_+	823	828	12636.3	+	id "e'box"; site "CACGTT";
Prpf19	NM_134129	mm9_chr19_10964781_10971992_+	2590	2595	15365.9	+	id "ebox"; site "CACGTG";
Prpf19	NM_134129	mm9_chr19_10964781_10971992_+	2590	2595	15365.9	-	id "ebox"; site "CACGTG";
Prpf19	NM_134129	mm9_chr19_10964781_10971992_+	941	946	15365.9	-	id "ebox"; site "CACGTG";
Ptbp1	NM_1077363	mm9_chr10_79312349_79319248_+	4488	4493	13801.4	+	id "ebox"; site "CACGTG";
Ptbp1	NM_1077363	mm9_chr10_79312349_79319248_+	4783	4788	13801.4	-	id "ebox"; site "CACGTG";
Ptbp1	NM_1077363	mm9_chr10_79312349_79319248_+	3160	3170	46633.3	+	id "RRE"; site "AATCTGGGTCA";
Ptbp2	NM_19550	mm9_chr3_119484452_119491176_-	3408	3418	46633.3	-	id "RRE"; site "AATCTGGGTCA";
Ptbp2	AK033964	mm9_chr3_119429123_119448662_-	17667	17674	199700	+	id "D-box"; site "TTACGTAA";
Ptbp2	AK033964	mm9_chr3_119429123_119448662_-	17667	17674	155513	-	id "D-box"; site "TTACGTAA";
Ptbp2	AK033964	mm9_chr3_119429123_119448662_-	6013	6020	36779.8	-	id "D-box"; site "TTATGTAA";
Rbm17	NM_152824	mm9_chr2_11522383_11529826_-	1019	1024	14901	+	id "e'box"; site "CACGTT";
Rbm35b	NM_176838	mm9_chr8_108660385_108665874_-	134	141	36779.8	-	id "D-box"; site "TTATGTAA";
Rbm35b	NM_176838	mm9_chr8_108660385_108665874_-	2321	2326	14901	-	id "e'box"; site "CACGTT";
Rbm35b	NM_176838	mm9_chr8_108660385_108665874_-	1334	1339	13030.6	+	id "ebox"; site "CACGTG";
Rbm35b	NM_176838	mm9_chr8_108660385_108665874_-	1334	1339	13801.4	-	id "ebox"; site "CACGTG";
Rbm39	NM_133242	mm9_chr2_156004976_156010976_-	4163	4170	50588.1	+	id "D-box"; site "TTATGTAA";
Rbm39	AK146046	mm9_chr2_156004976_156010313_-	3500	3507	50588.1	+	id "D-box"; site "TTATGTAA";
Rbm39	BC092268	mm9_chr2_155998758_156008286_-	1473	1480	50588.1	+	id "D-box"; site "TTATGTAA";
Rbm39	BC082607	mm9_chr2_155998758_156004888_-	5473	5480	33095.8	+	id "D-box"; site "TTATGTAA";
Rbm5	NM_148930	mm9_chr9_107671957_107678307_-	3895	3902	50588.1	-	id "D-box"; site "TTATGTAA";
Rbm5	BC003988	mm9_chr9_107654529_107660405_-	2326	2333	50588.1	-	id "D-box"; site "TTATGTAA";
Rbms1	BC057866	mm9_chr2_60680529_60724495_-	22150	22157	155513	+	id "D-box"; site "TTACGTAA";
Rbms1	BC057866	mm9_chr2_60680529_60724495_-	22150	22157	213897	-	id "D-box"; site "TTACGTAA";
Rbms1	BC057866	mm9_chr2_60680529_60724495_-	19447	19452	14901	-	id "e'box"; site "CACGTT";
Rbms1	BC057866	mm9_chr2_60680529_60724495_-	16956	16961	15365.9	+	id "ebox"; site "CACGTG";
Rbms1	BC057866	mm9_chr2_60680529_60724495_-	18249	18254	15365.9	-	id "ebox"; site "CACGTG";
Rbms1	NM_20296	mm9_chr2_60680529_60805976_-	103631	103638	155513	+	id "D-box"; site "TTACGTAA";
Rbms1	NM_20296	mm9_chr2_60680529_60805976_-	103631	103638	213897	-	id "D-box"; site "TTACGTAA";
Rbms1	NM_20296	mm9_chr2_60680529_60805976_-	21955	21960	15365.9	+	id "ebox"; site "CACGTG";
Rbms1	NM_20296	mm9_chr2_60680529_60805976_-	99730	99735	15365.9	-	id "ebox"; site "CACGTG";
Rbms1	NM_20296	mm9_chr2_60680529_60805976_-	7346	7356	211264	-	id "RRE"; site "TATATAGGTCA";
Rbms1	AK133054	mm9_chr2_60680529_60732087_-	29742	29749	155513	+	id "D-box"; site "TTACGTAA";
Rbms1	AK133054	mm9_chr2_60680529_60732087_-	29742	29749	213897	-	id "D-box"; site "TTACGTAA";
Sf1	NM_11750	mm9_chr19_6359087_6365663_+	1558	1565	50588.1	+	id "D-box"; site "TTATGTAA";
Sfrs1	NM_173374	mm9_chr11_87856172_87861991_+	2262	2272	97946.2	+	id "RRE"; site "TAAATGGGTCA";
Sfrs10	BC057996	mm9_chr16_22259334_22271002_-	2294	2299	15365.9	+	id "ebox"; site "CACGTG";
Sfrs10	BC057996	mm9_chr16_22259334_22271002_-	2335	2340	13801.4	+	id "ebox"; site "CACGTG";
Sfrs10	BC057996	mm9_chr16_22259334_22271002_-	5632	5637	15365.9	-	id "ebox"; site "CACGTG";
Sfrs10	BC057996	mm9_chr16_22259334_22271002_-	6095	6100	13030.6	-	id "ebox"; site "CACGTG";
Sfrs10	NM_9186	mm9_chr16_22255190_22271002_-	2294	2299	15365.9	+	id "ebox"; site "CACGTG";
Sfrs10	NM_9186	mm9_chr16_22255190_22271002_-	13976	13981	15365.9	+	id "ebox"; site "CACGTG";
Sfrs10	NM_9186	mm9_chr16_22255190_22271002_-	5632	5637	15365.9	-	id "ebox"; site "CACGTG";
Sfrs10	NM_9186	mm9_chr16_22255190_22271002_-	13976	13981	13030.6	-	id "ebox"; site "CACGTG";
Sfrs11	NM_1093752	mm9_chr3_157694612_157704603_-	5986	5991	15365.9	+	id "ebox"; site "CACGTG";
Sfrs11	NM_1093752	mm9_chr3_157694612_157704603_-	6002	6007	13801.4	-	id "ebox"; site "CACGTG";
Sfrs11	NM_1093753	mm9_chr3_157689822_157699718_-	8587	8594	47230.4	-	id "D-box"; site "TTATGTAA";
Sfrs11	NM_1093753	mm9_chr3_157689822_157699718_-	6104	6111	47230.4	-	id "D-box"; site "TTATGTAA";
Sfrs11	NM_1093753	mm9_chr3_157689822_157699718_-	5814	5819	14901	-	id "e'box"; site "CACGTT";
Sfrs11	NM_1093753	mm9_chr3_157689822_157699718_-	5215	5220	14901	-	id "e'box"; site "CACGTT";
Sfrs11	NM_1093753	mm9_chr3_157689822_157699718_-	1101	1106	15365.9	+	id "ebox"; site "CACGTG";
Sfrs11	NM_1093753	mm9_chr3_157689822_157699718_-	1117	1122	13801.4	-	id "ebox"; site "CACGTG";
Sfrs11	NM_26989	mm9_chr3_157685016_157691386_-	255	262	47230.4	-	id "D-box"; site "TTATGTAA";
Sfrs11	BC083359	mm9_chr3_157685914_157694822_-	3691	3698	47230.4	-	id "D-box"; site "TTATGTAA";
Sfrs11	BC083359	mm9_chr3_157685914_157694822_-	1208	1215	47230.4	-	id "D-box"; site "TTATGTAA";
Sfrs11	BC083359	mm9_chr3_157685914_157694822_-	918	923	14901	-	id "e'box"; site "CACGTT";
Sfrs5	NM_1079694	mm9_chr12_82041490_82047562_+	2350	2355	14901	-	id "e'box"; site "CACGTT";
Sfrs5	NM_1079694	mm9_chr12_82041490_82047562_+	3534	3539	10870.2	+	id "ebox"; site "CACGTG";
Sfrs5	NM_1079694	mm9_chr12_82041490_82047562_+	4147	4152	13030.6	-	id "ebox"; site "CACGTG";
Smndc1	NM_172429	mm9_chr19_53463912_53470063_-	1363	1370	33095.8	-	id "D-box"; site "TTATGTAA";
Smndc1	NM_172429	mm9_chr19_53463912_53470063_-	3009	3014	14901	+	id "e'box"; site "CACGTT";
Smndc1	NM_172429	mm9_chr19_53463912_53470063_-	2375	2380	15365.9	+	id "ebox"; site "CACGTG";
Smndc1	NM_172429	mm9_chr19_53463912_53470063_-	2375	2380	15365.9	-	id "ebox"; site "CACGTG";
Smndc1	AK077225	mm9_chr19_53463912_53469531_-	831	838	33095.8	-	id "D-box"; site "TTATGTAA";
Smndc1	AK077225	mm9_chr19_53463912_53469531_-	2477	2482	14901	+	id "e'box"; site "CACGTT";
Snw1	NM_25507	mm9_chr12_88809713_88818249_-	5773	5780	47230.4	+	id "D-box"; site "TTATGTAA";
Snw1	NM_25507	mm9_chr12_88809713_88818249_-	1772	1779	47230.4	-	id "D-box"; site "TTATGTAA";
Srpk2	NM_9274	mm9_chr5_23071083_23127389_-	609	614	15365.9	+	id "ebox"; site "CACGTG";
Srpk2	NM_9274	mm9_chr5_23071083_23127389_-	11286	11291	15365.9	+	id "ebox"; site "CACGTG";
Srpk2	NM_9274	mm9_chr5_23071083_23127389_-	45361	45366	15365.9	-	id "ebox"; site "CACGTG";
Srpk2	NM_9274	mm9_chr5_23071083_23127389_-	9903	9908	15365.9	-	id "ebox"; site "CACGTG";
Srpk2	NM_9274	mm9_chr5_23071083_23127389_-	20249	20259	92221	-	id "RRE"; site "TATTTGGGTCA";
Srpk2	U92456	mm9_chr5_23181592_23186786_-	4233	4243	91670.5	-	id "RRE"; site "TAAATAGGTCA";
Srpk2	AK161384	mm9_chr5_23122208_23195435_-	54362	54369	213897	+	id "D-box"; site "TTACGTAA";
Srpk2	AK161384	mm9_chr5_23122208_23195435_-	54362	54369	155513	-	id "D-box"; site "TTACGTAA";
Srpk2	AK161384	mm9_chr5_23122208_23195435_-	17245	17250	15365.9	+	id "ebox"; site "CACGTG";
Srpk2	AK161384	mm9_chr5_23122208_23195435_-	68655	68660	15365.9	-	id "ebox"; site "CACGTG";
Srrm2	AK163110	mm9_chr17_23943866_23952088_+	7257	7264	33095.8	-	id "D-box"; site "TTATGTAA";
Srrm2	BC026696	mm9_chr17_23947088_23958887_+	6225	6230	12636.3	+	id "e'box"; site "CACGTT";
Thoc3	NM_28597	mm9_chr13_54569343_54575180_-	2720	2727	50588.1	+	id "D-box"; site "TTATGTAA";
Tnpo1	NM_178716	mm9_chr13_99660745_99701339_-	23784	23791	50588.1	+	id "D-box"; site "TTATGTAA";
Tnpo1	NM_178716	mm9_chr13_99660745_99701339_-	28276	28283	50588.1	-	id "D-box"; site "TTATGTAA";
Tnpo1	NM_178716	mm9_chr13_99660745_99701339_-	11217	11222	15365.9	+	id "ebox"; site "CACGTG";
Tnpo1	NM_178716	mm9_chr13_99660745_99701339_-	23669	23674	15365.9	-	id "ebox"; site "CACGTG";
Tnpo1	AK035734	mm9_chr13_99637123_99645276_-	3569	3574	15365.9	+	id "ebox"; site "CACGTG";
Tnpo1	AK035734	mm9_chr13_99637123_99645276_-	7772	7777	13801.4	-	id "ebox"; site "CACGTG";
Top1mt	NM_28404	mm9_chr15_75506561_75514220_-	5364	5369	13030.6	+	id "ebox"; site "CACGTG";
Top1mt	NM_28404	mm9_chr15_75506561_75514220_-	1875	1880	15365.9	-	id "ebox"; site "CACGTG";
Topors	NM_134097	mm9_chr4_40215534_40221874_-	5582	5589	155513	+	id "D-box"; site "TTACGTAA";
Topors	NM_134097	mm9_chr4_40215534_40221874_-	5582	5589	199700	-	id "D-box"; site "TTACGTAA";
U2af1	NM_24187	mm9_chr17_31792011_31800660_-	7685	7692	47230.4	+	id "D-box"; site "TTATGTAA";
U2af2	BC106134	mm9_chr7_5013811_5019145_+	1280	1285	15365.9	+	id "ebox"; site "CACGTG";
U2af2	BC106134	mm9_chr7_5013811_5019145_+	260	265	13030.6	+	id "ebox"; site "CACGTG";
U2af2	BC106134	mm9_chr7_5013811_5019145_+	606	611	13030.6	+	id "ebox"; site "CACGTG";
U2af2	BC106134	mm9_chr7_5013811_5019145_+	260	265	13030.6	-	id "ebox"; site "CACGTG";
U2af2	BC106134	mm9_chr7_5013811_5019145_+	1280	1285	10870.2	-	id "ebox"; site "CACGTG";
