# Supplementary material for: Regulation of alternative splicing by the circadian clock and food related cues
Source: Genome Biol. 2012 Jun 21;13(6):R54. doi: 10.1186/gb-2012-13-6-r54 (PMC3446320; doi:10.1186/gb-2012-13-6-r54)
Supplement: Additional file 7 — Table S6. Correlations between microarray data from Hughes et al. [41] and QPCR measurements from this study for circadian splicing factors/RBPs identified from Hughes et al. [41]. Quality refers to a manual assessment of the robustness of the circadian expression profile for that probeset, 1 being best and 3 being worst. [file gb-2012-13-6-r54-S7.XLS]

## Sheet: mcglincyTableS6.csv
geneID	probeset	quality	anovaF	p-valueAnova	Pearson's r	r^2	p-valuePearson
Ddx46	1424569_at	1	10.79	0.0001	0.9	0.809	0.0012
Dhx9	1451770_s_at	1	5.689	0.0002	0.87	0.757	0.0025
Sf3b1	1440818_s_at	1	3.99	0.0021	0.867	0.751	0.0027
Cirbp	1416332_at	1	3.913	0.0025	0.824	0.678	0.006
Gtl3	1419462_s_at	1	4.316	0.0003	0.796	0.634	0.0091
Rbms1	1418703_at	1	9.21	0.0001	0.768	0.59	0.013
Hnrpdl	1449039_a_at	1	13.44	0.0001	0.758	0.575	0.0146
Thoc3	1423971_at	3	8.798	0.0001	0.741	0.548	0.0178
Tra2b	1419543_a_at	1	4.662	0.0007	0.739	0.546	0.0181
Pcbp4	1433658_x_at	1	10.48	0.0001	0.719	0.517	0.0222
Topors	1448838_at	1	4.993	0.0004	0.641	0.411	0.0434
Khdrbs1	1434541_x_at	1	2.025	0.0757	0.614	0.377	0.0526
Pcbp2	1435881_at	1	2.327	0.0439	0.524	0.275	0.0911
Nhp2l1	1416972_at	1	3.676	0.004	-0.498	0.248	0.1048
Msi2	1436818_a_at	1	3.014	0.0138	0.437	0.191	0.1393
Hnrnpr	1452030_a_at	1	2.265	0.0504	-0.381	0.145	0.1025
Cugbp1	1426407_at	2	1.639	0.1525	0.366	0.134	0.1864
Ptbp2	1423470_at	1	2.887	0.0154	0.354	0.125	0.1949
Srpk2	1434704_at	2	2.823	0.018	-0.297	0.088	0.2379
Srsf3	1454993_a_at	2	4.455	0.001	0.242	0.059	0.2818
Ncbp2	1423046_s_at	1	1.182	0.3352	0.235	0.055	0.2875
Sf1	1459765_s_at	3	4.554	0.0008	-0.213	0.045	0.3064
Ptbp1	1424874_a_at	2	3.251	0.0079	0.153	0.023	0.3589
Prpf19	1419839_x_at	1	7.311	0.0001	-0.139	0.019	0.1877
Srsf5	1423130_a_at	1	3.838	0.0028	0.101	0.01	0.4062
U2af2	1417260_at	2	1.262	0.2936	-0.076	0.006	0.4288
Hnrnpc	1460240_a_at	1	2.265	0.0504	0.046	0.002	0.457
Clk2	1417743_at	2	1.601	0.1649	0.037	0.001	0.4656
Crkrs	1455964_at	3	1.587	0.1674	0.037	0.001	0.4656
U2af1	1422509_at	2	2.68	0.0225	-0.029	0.001	0.4724
Rbm5	1456262_at	2	3.511	0.0051	0.006	0	0.4942
0610009D07Rik	1417055_at	3	ND	ND	ND
Acin1	1416917_at	3	ND	ND	ND
Ascc3l1	1454772_at	2	ND	ND	ND
Ascc3l1	1460552_at	3	ND	ND	ND
Bat1a	1448221_at	2	ND	ND	ND
Ddx17	1452155_a_at	2	ND	ND	ND
Ddx39	1423643_at	3	ND	ND	ND
Ddx46	1455103_at	2	ND	ND	ND
Ddx46	1457744_at	3	ND	ND	ND
Eif2s2	1448819_at	3	ND	ND	ND
Eif3a	1416661_at	2	ND	ND	ND
Eif3a	1448425_at	3	ND	ND	ND
Esrp2	1419977_s_at	3	ND	ND	ND
Fusip1	1418526_at	3	ND	ND	ND
Hnrnpa1	1430020_x_at	3	ND	ND	ND
Hnrnpa2b1	1420365_a_at	2	ND	ND	ND
Hnrnpa3	1452774_at	2	ND	ND	ND
Hnrnpc	1418693_at	2	ND	ND	ND
Hnrnpk	1448176_a_at	1	na	na	QPCR signal too low
Hnrnpu	1450849_at	2	ND	ND	ND
Hnrnpul1	1451984_at	1	na	na	QPCR signal too low
Hnrpdl	1428225_s_at	3	ND	ND	ND
Hnrnpr	1427129_a_at	3	ND	ND	ND
Hspa8	1420622_a_at	2	ND	ND	ND
Khdrbs1	1434541_x_at	2	ND	ND	ND
Lsm6	1431054_at	3	ND	ND	ND
Lsmd1	1428526_at	3	ND	ND	ND
Nono	1448103_s_at	2	ND	ND	ND
Ppil1	1428892_at	2	ND	ND	ND
Prpf19	1419839_x_at	2	ND	ND	ND
Prpf6	1454789_x_at	3	ND	ND	ND
Rbm17	1452691_at	2	ND	ND	ND
Rbm39	1438420_at	2	ND	ND	ND
Sf3b1	1418562_at	2	ND	ND	ND
Smndc1	1429043_at	2	ND	ND	ND
Snw1	1429002_at	2	ND	ND	ND
Srpk2	1417135_at	3	ND	ND	ND
Srrm2	1438688_at	3	ND	ND	ND
Srsf1	1430982_at	2	ND	ND	ND
Srsf11	1452371_at	2	ND	ND	ND
Tnpo1	1433585_at	2	ND	ND	ND
Top1mt	1460370_at	2	ND	ND	ND
Topors	1417754_at	2	ND	ND	ND
