# Supplementary material for: Regulation of alternative splicing by the circadian clock and food related cues
Source: Genome Biol. 2012 Jun 21;13(6):R54. doi: 10.1186/gb-2012-13-6-r54 (PMC3446320; doi:10.1186/gb-2012-13-6-r54)
Supplement: Additional file 8 — Table S7. Details of all the oligonucleotides used in this study. [file gb-2012-13-6-r54-S8.XLS]

## Sheet: mcglincyTableS7.csv
geneID	primer ID	geneExp/exonExp/rtPcr	seq	predictedTm	primer3/primerbankID/comment
Actb	q_actb_f	geneExp	GTCCACCTTCCAGCAGATGT	60	primer3
Actb	q_actb_r	geneExp	GAAAGGGTGTAAAACGCAGC	60	primer3
Arntl	q_Bmal1_f	geneExp	TCAAGACGACATAGGACACCT	60	primer3
Arntl	q_Bmal1_r	geneExp	GGACATTGGCTAAAACAACAGTG	60.2	primer3
Per2	q_Per2_f	geneExp	GAAAGCTGTCACCACCATAGAA	60	primer3
Per2	q_Per2_r	geneExp	AACTCGCACTTCCTTTTCAGG	60.5	primer3
Dbp	q_Dbp_f	geneExp	AAGAAGGCAAGGAAAGTCCAG	59.9	primer3
Dbp	q_Dbp_r	geneExp	ACCTCTTGGCTGCTTCATTG	60.4	primer3
Loxl4	4794677_F	rtPcr	ATGTGGGTCCAGGGGACTAT	60.5	primer3
Loxl4	4794677_R	rtPcr	AGCTGGGAGTGCAGTAATGG	60.3	primer3
Ddx46	qDdx46_F	geneExp	AAATCATGGGTCCAGTGTGG	60.6	primer3
Ddx46	qDdx46_R	geneExp	GCCAATCAAATCTCGTCCAG	60.6	primer3
Dhx9	qDhx9_F	geneExp	GGTGTGGCAAAAGGAAGATG	60.5	primer3
Dhx9	qDhx9_R	geneExp	ATTGGTGGAATTGCCCATAC	59.5	primer3
Gtl3	qGtl3_F	geneExp	CCACATACATCACGTGTCCTG	59.9	primer3
Gtl3	qGtl3_R	geneExp	CCTTCGACGAACGTTTTTG	59.5	primer3
Hnrnpk	qHnrnpk_F	geneExp	ATGATGATATGAGCCCTCGTC	59	primer3
Hnrnpk	qHnrnpk_R	geneExp	CCTGGAAAAGCTTGATTGTTG	59.7	primer3
Hnrnpr	qHnrnpr_F	geneExp	AATGAGGAAGGAGCTCTGTCTG	60	primer3
Hnrnpr	qHnrnpr_R	geneExp	ACCTTGCTGCCTTGTTTCTC	59.5	primer3
Hnrnpul1	Hnrnpul1_F	geneExp	TAGACATGGAGCCACAGCAG	60	primer3
Hnrnpul1	Hnrnpul1_R	geneExp	AAGGGCCTCTTTCGATTCTG	60.7	primer3
Msi2	qMsi2_F	geneExp	CCCAAAAGTTGCATTTCCTC	59.5	primer3
Msi2	qMsi2_R	geneExp	GCCAAACTGCTCGAAATACTG	59.9	primer3
Ncbp2	qNcbp2_F	geneExp	ATACGGACAGACTGGGATGC	60	primer3
Ncbp2	qNcbp2_R	geneExp	CCCACTCACTGTTTTTGTGC	59.2	primer3
Nhp2l1	qNhp2l1_F	geneExp	GTTCATTGTGATGGCAGCAG	60.3	primer3
Nhp2l1	qNhp2l1_R	geneExp	TTCTTGTCTTCGCACAGCAG	60.3	primer3
Pcbp2	qPcbp2_F	geneExp	AGGTGGTTGCAAGATCAAGG	60.1	primer3
Pcbp2	qPcbp2_R	geneExp	AATAGTGATTGCCCGCTCAG	60.2	primer3
Pcbp4	qPcbp4_F	geneExp	TGGATCACTGATTGGGAAGG	60.9	primer3
Pcbp4	qPcbp4_R	geneExp	GCACGCTCTGTGGAATTTG	60.4	primer3
Prpf19	qPrpf19_F	geneExp	CATCTGCAAACAATGGACAGAG	60.7	primer3
Prpf19	qPrpf19_R	geneExp	ATGAACTTGGCATGGTGTCC	60.8	primer3
Sf3b1	qSf3b1_F	geneExp	ACTGAACTATGTGTGGCCTAATG	60	primer3
Sf3b1	qSf3b1_R	geneExp	AACAGACCCTGTAAGCAATACTG	60	primer3
Topors	qTopors_F	geneExp	CAAGGACTGTGACGTTACAGC	60.9	primer3
Topors	qTopors_R	geneExp	GGCAAAGGTGCTTTCTTCTCTT	61	primer3
Cirbp	qCirbp_F	geneExp	ATGGCTATGAATGGGAAGTCTGT	61.1	6680946a2
Cirbp	qCirbp_R	geneExp	CTTCGTCCCCCACGGAAAA	61.9	6680946a2
Rbms1	qRbms1_F	geneExp	CTGAGCAAGACAAACCTCTACAT	60	primer3
Rbms1	qRbms1_R	geneExp	GGCCTTATCCAAAATCGCCTT	60	primer3
Thoc3	qThoc3_F	geneExp	GCCACTGTGAATACGAAAGGG	60	primer3
Thoc3	qThoc3_R	geneExp	TGTCTTGGCGTCAATGAAAGTC	60	primer3
Hnrnpdl	AB taqman	geneExp	AB taqman	60	Mm00772428_g1
Tra2b	qTra2b_F	geneExp	AGCCATTCTCCCATGTCTACT	60	6677975a3
Tra2b	qTra2b_R	geneExp	GTGGTGTATAAGCTCAACCCAAA	60.5	6677975a3
Khdrbs1	q_sam68_f	geneExp	TTATGCTCTTATGGCCCATGC	60	31982762a3
Khdrbs1	q_sam68_r	geneExp	AGGTACTCCGTTCAAGTAGGAC	60	31982762a3
Cugbp1	AB taqman	geneExp	AB taqman	60	Mm01334991_m1
Ptbp2	Ptbp2_F2	geneExp	GCAGAAGAGGATCTGCGAAC	60	Taken from Makeyev et al. (2007)
Ptbp2	Ptbp2_R2	geneExp	CATCTTCATCTCCCGTGCTT	60	Taken from Makeyev et al. (2007)
Srpk2	qSrpk2_F	geneExp	AGGACCCCGCAGATTACTG	60.8	1914855a3
Srpk2	qSrpk2_R	geneExp	CCCCCATCCTAGCTTTCTAATGA	60.9	1914855a3
Srsf3	qSfrs3_F	geneExp	TCGGAGCGTTAGGATTTGAG	60.3	primer3
Srsf3	qSfrs3_R	geneExp	AAGGGACAGGAATCACGATG	59.9	primer3
Sf1	AB taqman	geneExp	AB taqman	60	Mm00496059_g1
Ptbp1	Ptbp1_F1	geneExp	AGTGCGCATTACACTGTCCA	60	Taken from Makeyev et al. (2007)
Ptbp1	Ptbp1_R1	geneExp	CTTGAGGTCGTCCTCTGACA	60	Taken from Makeyev et al. (2007)
Sfrs5	q_Sfrs5_f	geneExp	GATGGGAAGGAACTTTGCAG	59.7	primer3
Sfrs5	q_Sfrs5_r	geneExp	AAAACGGTCGGAGTATCGTC	59.1	primer3
U2af2	AB taqman	geneExp	AB taqman	60	Mm01330812_g1
Hnrnpc	q_Hnrnpc_f	geneExp	GAGGATGGCAGAATGATTGC	60.6	primer3
Hnrnpc	q_Hnrnpc_r	geneExp	CGTTTCACACCTGCTTTTCC	60.7	primer3
Clk2	AB taqman	geneExp	AB taqman	60	Mm00432581_g1
Crkrs	AB taqman	geneExp	AB taqman	60	Mm00660704_m1
U2af1	AB taqman	geneExp	AB taqman	60	Mm01966611_uH
Rbm5	qRbm5_F	geneExp	CCATCATAGATAGGGATGACCGT	60.6	22507333a1
Rbm5	qRbm5_R	geneExp	GTTCCTTCTTTCACGCTCTCTC	60.6	22507333a1
Usp2	qUsp2_F	geneExp	CGAATGGCACACTTTCAATG	60.1	primer3
Usp2	qUsp2_R	geneExp	CAGCTCCTCAATGCTACATACG	59.9	primer3
Usp2	5096419_q_F	exonExp	CAAGTGGCCGTTACACACTG	60.2	primer3
Usp2	5096419_q_R	exonExp	GTTTCGAAGACCAGCCAGAC	59.9	primer3
Pnp1	5002381_q_F	exonExp	CCCTAAGGACCAAAGATCAACC	61	primer3
Pnp1	5002381_q_R	exonExp	CCCCAAAGCTTTTCAAGTCG	62	primer3
Pnp1	qPnp1_F	geneExp	CGGAAAGGGCAGGATTTC	60.5	primer3
Pnp1	qPnp1_R	geneExp	TGCCACTTGAGGTCGATATTC	60.1	primer3
Hlf	5032787_q_F	exonExp	AGAAAATGTCCCGACAGCTC	59.3	primer3
Hlf	5032787_q_R	exonExp	CGTCCAGCTTCTTTCCTTTG	60	primer3
Hlf	qHlf_F	geneExp	GCTCGCAAAGTCTTCATTCC	60	primer3
Hlf	qHlf_R	geneExp	TTGCGATCTGGTTCTCCTTC	60.3	primer3
Fbxo21	5137802_q_F	exonExp	TCAACTTCCCAAGCCACTTC	60.2	primer3
Fbxo21	5137802_q_R	exonExp	TTTCACTGTCAGCTGCTTGC	60.3	primer3
Fbxo21	qFbxo21_F	geneExp	TTTGAGGATGAGCTGGTGTG	59.8	primer3
Fbxo21	qFbxo21_R	geneExp	AACGCCTTGAGGTTATTGAGG	60.5	primer3
Nr1d1	5113798_q_F	exonExp	GACCCTGGACTCCAATAACAAC	59.7	primer3
Nr1d1	5113798_q_R	exonExp	TTGAGTCAGGGACTGGAAGC	60.4	primer3
Nr1d1	qNr1d1_F	geneExp	TTAAGGCTGGCACCTTTGAG	60.4	primer3
Nr1d1	qNr1d1_R	geneExp	TCAGGAACATCACTGTCTGGTC	60.2	primer3
Ash2l	qAsh2l_F	geneExp	TGACACCTTTGGAATAGACACG	60	primer3
Ash2l	qAsh2l_R	geneExp	AAGGCACTAAGGCACATTTCTT	60.2	primer3
Ash2l	Ash2l_q_F	exonExp	GTGGACAAAGCAGAGAAGAGC	59.2	primer3
Ash2l	Ash2l_q_R	exonExp	TGTAAGCCACACCCTGATTG	59.6	primer3
Loxl4	qLoxl4_F	geneExp	AGTGCCAAGTATGGTCAAGGAG	60.5	primer3
Loxl4	qLoxl4_R	geneExp	TGACATACCACCCCAACATC	59.1	primer3
Npas2	qNpas2_F2	geneExp	TCACAAAGCAACTCCTGCTG	60.2	primer3
Npas2	qNpas2_R2	geneExp	GGTCTGGAACATGCTGAATTG	60.5	primer3
Npas2	5612212_q_F	exonExp	CTTCCCATATGCTTGTGACG	59.1	primer3
Npas2	5612212_q_R	exonExp	CAAGCTGCCTCTGAGAAGATG	60.3	primer3
Pcsk4	5286207_q_F1	exonExp	TCCAGCTTTCGCTCTCCTAC	59.7	primer3
Pcsk4	5286207_q_R1	exonExp	GTGAGTGGACATGAAGATCCAG	59.6	primer3
Pcsk4	qPcsk4_F	geneExp	AGGCCCCCATCTATGTCAG	60.2	primer3
Pcsk4	qPcsk4_R	geneExp	CTCAGCTTCCTGGTAACCTTTG	60.6	primer3
Cabc1	qCabc1_R2	geneExp	AAACAGCTCTCTCAGGCACAG	59.8	primer3
Cabc1	qCabc1_F2	geneExp	TCATATCAGGCTTCCCCTTG	60	primer3
Cabc1	4728092_q_R3	exonExp	CGGGCTAGAAGGTAAACAGAAG	59.5	primer3
Cabc1	4728092_q_F3	exonExp	ATGGCATCCCCCAACATAG	60.6	primer3
Decr1	q4930848_F	exonExp	TGGTCTTCCACTTGTCTTGG	58.7	primer3
Decr1	q4930848_R	exonExp	TTGCACGTGGCAAACATC	60.3	primer3
Decr1	qDecr1_F	geneExp	ATTGACAGAATCCCCTGTGG	59.8	primer3
Decr1	qDecr1_R	geneExp	TTCCTCTCCACCGTCAAATC	60	primer3
Adbrk2	q4637614_F	exonExp	TGAGAAGCTGGACAACGAAG	59.2	primer3
Adbrk2	q4637614_R	exonExp	GTTTCTTGGAGAGATGGCTCTG	60.4	primer3
Adbrk2	qAdrbk2_F	geneExp	AGGAGGGTTTGGGGAAGTTTA	60.4	28892991a1
Adbrk2	qAdrbk2_R	geneExp	CATGATCCTCTCGTTCAAAGCC	61	28892991a1
Clock	q4528685_F	exonExp	AGCATGGTCCAGATTCCATC	59.9	primer3
Clock	q4528685_R	exonExp	CAGGAGCAGTCACTAATTTGGTC	60.2	primer3
Clock	qClock_F	geneExp	CTTCCTGGTAACGCGAGAAAG	60	primer3
Clock	qClock_R	geneExp	TCGAATCTCACTAGCATCTGACT	60	primer3
